# Supplementary material for: (E)-1-(4,4′′-Difluoro-5′-meth­oxy-1,1′:3′,1′′-terphenyl-4′-yl)-3-(4-meth­oxy­phen­yl)prop-2-en-1-one
Source: Acta Crystallogr Sect E Struct Rep Online. 2011 Nov 16;67(Pt 12):o3323–4. doi: 10.1107/S1600536811047696 (PMC3238973; doi:10.1107/S1600536811047696)
Supplement: Supplementary file 1 [file e-67-o3323-sup1.cif]

##############################################################################
###                                                                        ###
###           Electronic papers (Acta Crystallographica Section C)         ###
###                                                                        ###
##############################################################################
#                                                                            #
# This paper is published electronically. It meets the data-validation       #
# criteria for publication in Acta Crystallographica Section C.              #
# The submission has been checked by a Section C Co-editor though the text   #
# in _publ_section_comments is the responsibility of the authors.            #
#                                                                            #
# Electronic papers are listed in the printed contents pages of an issue of  #
# Acta Crystallographica Section C within two months of acceptance and are   #
# available by email and via the online contents pages for that issue.       #
#                                                                            #
# Software is freely available for graphical display of the structure(s) in  #
# this CIF.  For information consult the CIF home page http://www.iucr.org/  #
# cif/home.html                                                              #
#                                                                            #
#            Copyright International Union of Crystallography                #
#                                                                            #
##############################################################################
data_I
_audit_creation_method     SHELXL-97
_chemical_name_systematic
;
(<i>E</i>)-1-(4,4''-Difluoro-5'-methoxy-1,1':3',1''-terphenyl-4'-yl)-
3-(4-methoxyphenyl)prop-2-en-1-one
;
_chemical_name_common
;
;
_chemical_formula_moiety     'C29 H22 F2 O3'
_chemical_formula_sum     'C29 H22 F2 O3'
_chemical_formula_iupac     'C29 H22 F2 O3'
_chemical_formula_weight     456.47
_chemical_melting_point     453
_symmetry_cell_setting     monoclinic
_symmetry_space_group_name_H-M     'P 21/c'
_symmetry_space_group_name_Hall     '-P 2ybc'
loop_
    _symmetry_equiv_pos_as_xyz
    'x, y, z'
    '-x, y+1/2, -z+1/2'
    '-x, -y, -z'
    'x, -y-1/2, z-1/2'
_cell_length_a     9.6059(2)
_cell_length_b     19.2236(5)
_cell_length_c     13.3772(3)
_cell_angle_alpha     90.00
_cell_angle_beta     112.9050(10)
_cell_angle_gamma     90.00
_cell_volume     2275.46(9)
_cell_formula_units_Z     4
_cell_measurement_reflns_used     9984
_cell_measurement_theta_min     2.30
_cell_measurement_theta_max     28.30
_cell_measurement_temperature     200(2)
_exptl_crystal_description     'block'
_exptl_crystal_colour     'colourless'
_exptl_crystal_size_max     0.54
_exptl_crystal_size_mid     0.51
_exptl_crystal_size_min     0.505
_exptl_crystal_density_diffrn     1.332
_exptl_crystal_density_meas     ?
_exptl_crystal_density_method     'not measured'
_exptl_crystal_F_000     952
_exptl_absorpt_coefficient_mu     0.096
_exptl_absorpt_correction_type     none
_exptl_absorpt_process_details     ?
_exptl_absorpt_correction_T_min     ?
_exptl_absorpt_correction_T_max     ?
_exptl_special_details     ?
_diffrn_ambient_temperature     200(2)
_diffrn_radiation_type     MoK\a
_diffrn_radiation_wavelength     0.71073
_diffrn_radiation_source     'fine-focus sealed tube'
_diffrn_radiation_monochromator     graphite
_diffrn_measurement_device_type     'Bruker APEXII CCD'
_diffrn_measurement_device     ?
_diffrn_measurement_method     '\f and \w scans'
_diffrn_reflns_number     20209
_diffrn_reflns_av_R_equivalents     0.0323
_diffrn_reflns_av_sigmaI/netI     0.0189
_diffrn_reflns_theta_min     1.96
_diffrn_reflns_theta_max     28.32
_diffrn_reflns_theta_full     28.32
_diffrn_measured_fraction_theta_max     0.997
_diffrn_measured_fraction_theta_full     0.997
_diffrn_reflns_limit_h_min     -12
_diffrn_reflns_limit_h_max     12
_diffrn_reflns_limit_k_min     -25
_diffrn_reflns_limit_k_max     16
_diffrn_reflns_limit_l_min     -17
_diffrn_reflns_limit_l_max     17
_refine_special_details
;
;
_reflns_number_total     5655
_reflns_number_gt     4754
_reflns_threshold_expression     I>2sigma(I)
_refine_ls_structure_factor_coef     Fsqd
_refine_ls_matrix_type     full
_refine_ls_R_factor_all     0.0534
_refine_ls_R_factor_gt     0.0445
_refine_ls_wR_factor_gt     0.1157
_refine_ls_wR_factor_ref     0.1246
_refine_ls_goodness_of_fit_ref     1.031
_refine_ls_restrained_S_all     1.031
_refine_ls_number_reflns     5655
_refine_ls_number_parameters     309
_refine_ls_number_restraints     0
_refine_ls_hydrogen_treatment     constr
_refine_ls_weighting_scheme     calc
_refine_ls_weighting_details
         'calc w=1/[\s^2^(Fo^2^)+(0.0584P)^2^+0.9094P] where P=(Fo^2^+2Fc^2^)/3'
_atom_sites_solution_hydrogens     geom
_atom_sites_solution_primary     direct
_atom_sites_solution_secondary     difmap
_refine_ls_shift/su_max     0.000
_refine_ls_shift/su_mean     0.000
_refine_diff_density_max     0.370
_refine_diff_density_min     -0.283
_refine_ls_extinction_method     none
_refine_ls_extinction_coef     ?
_refine_ls_abs_structure_Flack     ?
loop_
    _atom_type_symbol
    _atom_type_description
    _atom_type_scat_dispersion_real
    _atom_type_scat_dispersion_imag
    _atom_type_scat_source
    'C' 'C' 0.0033 0.0016
                         'International Tables Vol C Tables 4.2.6.8 and 6.1.1.4'
    'H' 'H' 0.0000 0.0000
                         'International Tables Vol C Tables 4.2.6.8 and 6.1.1.4'
    'F' 'F' 0.0171 0.0103
                         'International Tables Vol C Tables 4.2.6.8 and 6.1.1.4'
    'O' 'O' 0.0106 0.0060
                         'International Tables Vol C Tables 4.2.6.8 and 6.1.1.4'
_computing_data_collection     'APEX2 (Bruker, 2010)'
_computing_cell_refinement     'SAINT (Bruker, 2010)'
_computing_data_reduction     'SAINT (Bruker, 2010)'
_computing_structure_solution     'SHELXS97 (Sheldrick, 2008)'
_computing_structure_refinement     'SHELXL97 (Sheldrick, 2008)'
_computing_molecular_graphics
             'ORTEP-3 (Farrugia, 1997) and Mercury (Macrae <i>et al.</i>, 2008)'
_computing_publication_material
                            'SHELXL97 (Sheldrick, 2008) and PLATON (Spek, 2009)'
loop_
    _atom_site_type_symbol
    _atom_site_label
    _atom_site_fract_x
    _atom_site_fract_y
    _atom_site_fract_z
    _atom_site_U_iso_or_equiv
    _atom_site_adp_type
    _atom_site_calc_flag
    _atom_site_refinement_flags
    _atom_site_occupancy
    _atom_site_symmetry_multiplicity
    _atom_site_disorder_assembly
    _atom_site_disorder_group
    F F1 1.26002(12) 0.02346(5) 0.34310(8) 0.0531(3) Uani d . 1 1 . .
    F F2 1.29595(14) 0.18370(8) 1.21317(8) 0.0771(4) Uani d . 1 1 . .
    O O1 0.72100(12) 0.25739(5) 0.81288(8) 0.0372(2) Uani d . 1 1 . .
    O O2 0.56634(10) 0.17164(5) 0.56481(7) 0.0331(2) Uani d . 1 1 . .
    O O3 0.22589(11) -0.09964(5) 0.91422(8) 0.0364(2) Uani d . 1 1 . .
    C C1 0.70335(13) 0.19685(6) 0.78248(9) 0.0255(2) Uani d . 1 1 . .
    C C2 0.59846(14) 0.15198(7) 0.80742(10) 0.0295(3) Uani d . 1 1 . .
    H H2 0.5335 0.1731 0.8369 0.035 Uiso calc R 1 1 . .
    C C3 0.58766(13) 0.08347(7) 0.79165(10) 0.0271(2) Uani d . 1 1 . .
    H H3 0.6480 0.0636 0.7572 0.033 Uiso calc R 1 1 . .
    C C4 0.48881(15) 0.16369(9) 0.45031(11) 0.0394(3) Uani d . 1 1 . .
    H H4A 0.4974 0.1154 0.4301 0.059 Uiso calc R 1 1 . .
    H H4B 0.5338 0.1947 0.4129 0.059 Uiso calc R 1 1 . .
    H H4C 0.3820 0.1756 0.4293 0.059 Uiso calc R 1 1 . .
    C C5 0.23701(19) -0.17318(8) 0.90367(14) 0.0429(3) Uani d . 1 1 . .
    H H5A 0.3431 -0.1874 0.9382 0.064 Uiso calc R 1 1 . .
    H H5B 0.1975 -0.1857 0.8266 0.064 Uiso calc R 1 1 . .
    H H5C 0.1780 -0.1969 0.9390 0.064 Uiso calc R 1 1 . .
    C C11 0.79205(13) 0.16861(6) 0.71955(9) 0.0236(2) Uani d . 1 1 . .
    C C12 0.71812(13) 0.15845(6) 0.60728(9) 0.0245(2) Uani d . 1 1 . .
    C C13 0.79734(13) 0.13784(7) 0.54504(9) 0.0262(2) Uani d . 1 1 . .
    H H13 0.7452 0.1310 0.4692 0.031 Uiso calc R 1 1 . .
    C C14 0.95320(13) 0.12709(6) 0.59309(9) 0.0257(2) Uani d . 1 1 . .
    C C15 1.02729(13) 0.13882(7) 0.70402(10) 0.0283(3) Uani d . 1 1 . .
    H H15 1.1338 0.1330 0.7372 0.034 Uiso calc R 1 1 . .
    C C16 0.94848(13) 0.15899(6) 0.76765(9) 0.0256(2) Uani d . 1 1 . .
    C C21 1.03663(13) 0.10142(7) 0.52704(10) 0.0265(2) Uani d . 1 1 . .
    C C22 0.98189(16) 0.11293(9) 0.41562(11) 0.0384(3) Uani d . 1 1 . .
    H H22 0.8925 0.1396 0.3816 0.046 Uiso calc R 1 1 . .
    C C23 1.05596(18) 0.08598(9) 0.35336(12) 0.0435(4) Uani d . 1 1 . .
    H H23 1.0168 0.0929 0.2771 0.052 Uiso calc R 1 1 . .
    C C24 1.18607(17) 0.04932(8) 0.40404(12) 0.0366(3) Uani d . 1 1 . .
    C C25 1.24621(17) 0.03782(8) 0.51371(12) 0.0404(3) Uani d . 1 1 . .
    H H25 1.3383 0.0130 0.5472 0.048 Uiso calc R 1 1 . .
    C C26 1.16917(15) 0.06331(8) 0.57462(11) 0.0353(3) Uani d . 1 1 . .
    H H26 1.2078 0.0545 0.6505 0.042 Uiso calc R 1 1 . .
    C C31 1.03597(13) 0.16740(7) 0.88673(9) 0.0290(3) Uani d . 1 1 . .
    C C32 1.1509(2) 0.21657(9) 0.92460(12) 0.0494(4) Uani d . 1 1 . .
    H H32 1.1697 0.2463 0.8745 0.059 Uiso calc R 1 1 . .
    C C33 1.2391(2) 0.22275(11) 1.03526(14) 0.0601(5) Uani d . 1 1 . .
    H H33 1.3168 0.2567 1.0615 0.072 Uiso calc R 1 1 . .
    C C34 1.21002(18) 0.17847(11) 1.10472(11) 0.0501(4) Uani d . 1 1 . .
    C C35 1.10140(19) 0.12816(12) 1.07091(12) 0.0538(5) Uani d . 1 1 . .
    H H35 1.0867 0.0973 1.1214 0.065 Uiso calc R 1 1 . .
    C C36 1.01272(16) 0.12334(10) 0.96049(11) 0.0442(4) Uani d . 1 1 . .
    H H36 0.9351 0.0893 0.9354 0.053 Uiso calc R 1 1 . .
    C C41 0.49220(13) 0.03587(6) 0.82201(9) 0.0261(2) Uani d . 1 1 . .
    C C42 0.49079(14) -0.03467(7) 0.79823(10) 0.0298(3) Uani d . 1 1 . .
    H H42 0.5519 -0.0509 0.7618 0.036 Uiso calc R 1 1 . .
    C C43 0.40287(15) -0.08220(7) 0.82603(10) 0.0310(3) Uani d . 1 1 . .
    H H43 0.4035 -0.1301 0.8086 0.037 Uiso calc R 1 1 . .
    C C44 0.31392(14) -0.05848(7) 0.87982(10) 0.0282(2) Uani d . 1 1 . .
    C C45 0.31186(14) 0.01215(7) 0.90335(10) 0.0285(3) Uani d . 1 1 . .
    H H45 0.2493 0.0283 0.9387 0.034 Uiso calc R 1 1 . .
    C C46 0.39985(13) 0.05836(7) 0.87571(10) 0.0272(2) Uani d . 1 1 . .
    H H46 0.3985 0.1062 0.8930 0.033 Uiso calc R 1 1 . .
loop_
    _atom_site_aniso_label
    _atom_site_aniso_U_11
    _atom_site_aniso_U_22
    _atom_site_aniso_U_33
    _atom_site_aniso_U_12
    _atom_site_aniso_U_13
    _atom_site_aniso_U_23
    F1 0.0621(6) 0.0616(6) 0.0549(6) 0.0049(5) 0.0437(5) -0.0110(5)
    F2 0.0674(7) 0.1271(12) 0.0192(4) 0.0025(7) -0.0025(4) -0.0068(5)
    O1 0.0469(6) 0.0328(5) 0.0397(5) -0.0057(4) 0.0254(4) -0.0092(4)
    O2 0.0227(4) 0.0522(6) 0.0219(4) 0.0035(4) 0.0059(3) -0.0026(4)
    O3 0.0441(5) 0.0325(5) 0.0414(5) -0.0044(4) 0.0263(4) -0.0002(4)
    C1 0.0262(5) 0.0306(6) 0.0199(5) 0.0001(4) 0.0093(4) -0.0011(4)
    C2 0.0301(6) 0.0349(7) 0.0283(6) 0.0000(5) 0.0168(5) -0.0023(5)
    C3 0.0258(5) 0.0345(6) 0.0229(5) 0.0010(5) 0.0115(4) -0.0011(5)
    C4 0.0257(6) 0.0624(9) 0.0237(6) 0.0019(6) 0.0027(5) -0.0031(6)
    C5 0.0580(9) 0.0317(7) 0.0477(8) -0.0039(6) 0.0301(7) 0.0011(6)
    C11 0.0260(5) 0.0260(5) 0.0197(5) -0.0005(4) 0.0100(4) -0.0003(4)
    C12 0.0222(5) 0.0294(6) 0.0211(5) -0.0003(4) 0.0074(4) 0.0001(4)
    C13 0.0271(5) 0.0329(6) 0.0173(5) 0.0003(5) 0.0073(4) -0.0011(4)
    C14 0.0271(5) 0.0306(6) 0.0207(5) 0.0018(4) 0.0107(4) 0.0003(4)
    C15 0.0235(5) 0.0380(7) 0.0220(5) 0.0036(5) 0.0072(4) -0.0008(5)
    C16 0.0271(5) 0.0302(6) 0.0183(5) 0.0010(4) 0.0077(4) 0.0001(4)
    C21 0.0279(5) 0.0313(6) 0.0221(5) -0.0005(5) 0.0115(4) -0.0021(4)
    C22 0.0366(7) 0.0549(9) 0.0268(6) 0.0100(6) 0.0159(5) 0.0044(6)
    C23 0.0479(8) 0.0624(10) 0.0267(6) 0.0050(7) 0.0216(6) 0.0004(6)
    C24 0.0436(7) 0.0390(7) 0.0387(7) -0.0023(6) 0.0286(6) -0.0078(6)
    C25 0.0364(7) 0.0469(8) 0.0411(8) 0.0104(6) 0.0187(6) -0.0023(6)
    C26 0.0341(6) 0.0456(8) 0.0269(6) 0.0074(6) 0.0124(5) -0.0008(5)
    C31 0.0257(5) 0.0408(7) 0.0194(5) 0.0054(5) 0.0074(4) -0.0016(5)
    C32 0.0554(9) 0.0532(9) 0.0264(7) -0.0139(7) 0.0017(6) 0.0016(6)
    C33 0.0619(11) 0.0666(12) 0.0312(8) -0.0165(9) -0.0042(7) -0.0058(8)
    C34 0.0407(8) 0.0827(13) 0.0188(6) 0.0093(8) 0.0028(5) -0.0045(7)
    C35 0.0420(8) 0.0962(14) 0.0243(7) 0.0009(8) 0.0143(6) 0.0119(8)
    C36 0.0336(7) 0.0730(11) 0.0255(6) -0.0064(7) 0.0110(5) 0.0056(7)
    C41 0.0255(5) 0.0307(6) 0.0223(5) 0.0013(4) 0.0095(4) 0.0003(4)
    C42 0.0323(6) 0.0332(6) 0.0282(6) 0.0015(5) 0.0165(5) -0.0032(5)
    C43 0.0364(6) 0.0282(6) 0.0306(6) 0.0000(5) 0.0154(5) -0.0034(5)
    C44 0.0281(6) 0.0323(6) 0.0243(6) -0.0012(5) 0.0102(4) 0.0020(5)
    C45 0.0274(5) 0.0346(6) 0.0260(6) 0.0039(5) 0.0130(5) 0.0006(5)
    C46 0.0277(5) 0.0285(6) 0.0259(6) 0.0032(4) 0.0109(4) -0.0004(5)
_geom_special_details
;
;
loop_
    _geom_bond_atom_site_label_1
    _geom_bond_atom_site_label_2
    _geom_bond_site_symmetry_2
    _geom_bond_distance
    _geom_bond_publ_flag
    F1 C24 . 1.3663(14) ?
    F2 C34 . 1.3652(16) ?
    O1 C1 . 1.2227(16) ?
    O2 C12 . 1.3668(14) ?
    O2 C4 . 1.4269(15) ?
    O3 C44 . 1.3623(15) ?
    O3 C5 . 1.4290(17) ?
    C1 C2 . 1.4602(17) ?
    C1 C11 . 1.5125(15) ?
    C2 C3 . 1.3315(18) ?
    C2 H2 . 0.9500 ?
    C3 C41 . 1.4604(17) ?
    C3 H3 . 0.9500 ?
    C4 H4A . 0.9800 ?
    C4 H4B . 0.9800 ?
    C4 H4C . 0.9800 ?
    C5 H5A . 0.9800 ?
    C5 H5B . 0.9800 ?
    C5 H5C . 0.9800 ?
    C11 C16 . 1.3978(16) ?
    C11 C12 . 1.4028(15) ?
    C12 C13 . 1.3865(16) ?
    C13 C14 . 1.3958(16) ?
    C13 H13 . 0.9500 ?
    C14 C15 . 1.3919(16) ?
    C14 C21 . 1.4892(16) ?
    C15 C16 . 1.3962(16) ?
    C15 H15 . 0.9500 ?
    C16 C31 . 1.4927(16) ?
    C21 C26 . 1.3901(18) ?
    C21 C22 . 1.3917(17) ?
    C22 C23 . 1.3892(18) ?
    C22 H22 . 0.9500 ?
    C23 C24 . 1.363(2) ?
    C23 H23 . 0.9500 ?
    C24 C25 . 1.369(2) ?
    C25 C26 . 1.3860(18) ?
    C25 H25 . 0.9500 ?
    C26 H26 . 0.9500 ?
    C31 C36 . 1.383(2) ?
    C31 C32 . 1.390(2) ?
    C32 C33 . 1.395(2) ?
    C32 H32 . 0.9500 ?
    C33 C34 . 1.367(3) ?
    C33 H33 . 0.9500 ?
    C34 C35 . 1.364(3) ?
    C35 C36 . 1.392(2) ?
    C35 H35 . 0.9500 ?
    C36 H36 . 0.9500 ?
    C41 C42 . 1.3919(18) ?
    C41 C46 . 1.4093(16) ?
    C42 C43 . 1.3894(18) ?
    C42 H42 . 0.9500 ?
    C43 C44 . 1.3909(17) ?
    C43 H43 . 0.9500 ?
    C44 C45 . 1.3955(18) ?
    C45 C46 . 1.3724(17) ?
    C45 H45 . 0.9500 ?
    C46 H46 . 0.9500 ?
loop_
    _geom_angle_atom_site_label_1
    _geom_angle_atom_site_label_2
    _geom_angle_atom_site_label_3
    _geom_angle_site_symmetry_1
    _geom_angle_site_symmetry_3
    _geom_angle
    _geom_angle_publ_flag
    C12 O2 C4 . . 116.93(9) ?
    C44 O3 C5 . . 117.47(11) ?
    O1 C1 C2 . . 120.33(11) ?
    O1 C1 C11 . . 119.44(11) ?
    C2 C1 C11 . . 120.22(11) ?
    C3 C2 C1 . . 124.49(11) ?
    C3 C2 H2 . . 117.8 ?
    C1 C2 H2 . . 117.8 ?
    C2 C3 C41 . . 126.46(11) ?
    C2 C3 H3 . . 116.8 ?
    C41 C3 H3 . . 116.8 ?
    O2 C4 H4A . . 109.5 ?
    O2 C4 H4B . . 109.5 ?
    H4A C4 H4B . . 109.5 ?
    O2 C4 H4C . . 109.5 ?
    H4A C4 H4C . . 109.5 ?
    H4B C4 H4C . . 109.5 ?
    O3 C5 H5A . . 109.5 ?
    O3 C5 H5B . . 109.5 ?
    H5A C5 H5B . . 109.5 ?
    O3 C5 H5C . . 109.5 ?
    H5A C5 H5C . . 109.5 ?
    H5B C5 H5C . . 109.5 ?
    C16 C11 C12 . . 118.68(10) ?
    C16 C11 C1 . . 121.93(10) ?
    C12 C11 C1 . . 119.06(10) ?
    O2 C12 C13 . . 123.33(10) ?
    O2 C12 C11 . . 115.64(10) ?
    C13 C12 C11 . . 121.01(10) ?
    C12 C13 C14 . . 120.45(10) ?
    C12 C13 H13 . . 119.8 ?
    C14 C13 H13 . . 119.8 ?
    C15 C14 C13 . . 118.60(10) ?
    C15 C14 C21 . . 121.09(11) ?
    C13 C14 C21 . . 120.28(10) ?
    C14 C15 C16 . . 121.42(11) ?
    C14 C15 H15 . . 119.3 ?
    C16 C15 H15 . . 119.3 ?
    C15 C16 C11 . . 119.80(10) ?
    C15 C16 C31 . . 117.84(10) ?
    C11 C16 C31 . . 122.33(10) ?
    C26 C21 C22 . . 118.11(11) ?
    C26 C21 C14 . . 120.76(11) ?
    C22 C21 C14 . . 121.10(11) ?
    C23 C22 C21 . . 120.97(13) ?
    C23 C22 H22 . . 119.5 ?
    C21 C22 H22 . . 119.5 ?
    C24 C23 C22 . . 118.62(13) ?
    C24 C23 H23 . . 120.7 ?
    C22 C23 H23 . . 120.7 ?
    C23 C24 F1 . . 118.70(13) ?
    C23 C24 C25 . . 122.62(12) ?
    F1 C24 C25 . . 118.68(13) ?
    C24 C25 C26 . . 118.27(13) ?
    C24 C25 H25 . . 120.9 ?
    C26 C25 H25 . . 120.9 ?
    C25 C26 C21 . . 121.37(13) ?
    C25 C26 H26 . . 119.3 ?
    C21 C26 H26 . . 119.3 ?
    C36 C31 C32 . . 118.83(13) ?
    C36 C31 C16 . . 120.99(12) ?
    C32 C31 C16 . . 119.99(12) ?
    C31 C32 C33 . . 120.81(15) ?
    C31 C32 H32 . . 119.6 ?
    C33 C32 H32 . . 119.6 ?
    C34 C33 C32 . . 117.92(16) ?
    C34 C33 H33 . . 121.0 ?
    C32 C33 H33 . . 121.0 ?
    C35 C34 F2 . . 118.20(16) ?
    C35 C34 C33 . . 123.25(14) ?
    F2 C34 C33 . . 118.54(17) ?
    C34 C35 C36 . . 118.18(15) ?
    C34 C35 H35 . . 120.9 ?
    C36 C35 H35 . . 120.9 ?
    C31 C36 C35 . . 120.96(15) ?
    C31 C36 H36 . . 119.5 ?
    C35 C36 H36 . . 119.5 ?
    C42 C41 C46 . . 117.60(11) ?
    C42 C41 C3 . . 119.88(11) ?
    C46 C41 C3 . . 122.52(11) ?
    C43 C42 C41 . . 122.17(11) ?
    C43 C42 H42 . . 118.9 ?
    C41 C42 H42 . . 118.9 ?
    C42 C43 C44 . . 118.86(12) ?
    C42 C43 H43 . . 120.6 ?
    C44 C43 H43 . . 120.6 ?
    O3 C44 C43 . . 124.85(12) ?
    O3 C44 C45 . . 115.07(11) ?
    C43 C44 C45 . . 120.07(11) ?
    C46 C45 C44 . . 120.31(11) ?
    C46 C45 H45 . . 119.8 ?
    C44 C45 H45 . . 119.8 ?
    C45 C46 C41 . . 120.98(12) ?
    C45 C46 H46 . . 119.5 ?
    C41 C46 H46 . . 119.5 ?
loop_
    _geom_torsion_atom_site_label_1
    _geom_torsion_atom_site_label_2
    _geom_torsion_atom_site_label_3
    _geom_torsion_atom_site_label_4
    _geom_torsion_site_symmetry_1
    _geom_torsion_site_symmetry_2
    _geom_torsion_site_symmetry_3
    _geom_torsion_site_symmetry_4
    _geom_torsion
    _geom_torsion_publ_flag
    O1 C1 C2 C3 . . . . -169.93(13) ?
    C11 C1 C2 C3 . . . . 9.58(19) ?
    C1 C2 C3 C41 . . . . 175.54(11) ?
    O1 C1 C11 C16 . . . . 68.39(16) ?
    C2 C1 C11 C16 . . . . -111.12(13) ?
    O1 C1 C11 C12 . . . . -104.98(14) ?
    C2 C1 C11 C12 . . . . 75.50(15) ?
    C4 O2 C12 C13 . . . . -0.32(18) ?
    C4 O2 C12 C11 . . . . 178.25(12) ?
    C16 C11 C12 O2 . . . . -177.27(11) ?
    C1 C11 C12 O2 . . . . -3.68(16) ?
    C16 C11 C12 C13 . . . . 1.35(18) ?
    C1 C11 C12 C13 . . . . 174.94(11) ?
    O2 C12 C13 C14 . . . . 178.18(11) ?
    C11 C12 C13 C14 . . . . -0.33(19) ?
    C12 C13 C14 C15 . . . . -1.26(19) ?
    C12 C13 C14 C21 . . . . 176.82(12) ?
    C13 C14 C15 C16 . . . . 1.84(19) ?
    C21 C14 C15 C16 . . . . -176.22(12) ?
    C14 C15 C16 C11 . . . . -0.8(2) ?
    C14 C15 C16 C31 . . . . 177.35(12) ?
    C12 C11 C16 C15 . . . . -0.77(18) ?
    C1 C11 C16 C15 . . . . -174.17(11) ?
    C12 C11 C16 C31 . . . . -178.86(11) ?
    C1 C11 C16 C31 . . . . 7.74(18) ?
    C15 C14 C21 C26 . . . . 25.55(19) ?
    C13 C14 C21 C26 . . . . -152.49(13) ?
    C15 C14 C21 C22 . . . . -156.51(13) ?
    C13 C14 C21 C22 . . . . 25.45(19) ?
    C26 C21 C22 C23 . . . . 1.2(2) ?
    C14 C21 C22 C23 . . . . -176.78(14) ?
    C21 C22 C23 C24 . . . . -1.6(2) ?
    C22 C23 C24 F1 . . . . -179.25(14) ?
    C22 C23 C24 C25 . . . . 0.3(3) ?
    C23 C24 C25 C26 . . . . 1.5(2) ?
    F1 C24 C25 C26 . . . . -179.01(14) ?
    C24 C25 C26 C21 . . . . -1.9(2) ?
    C22 C21 C26 C25 . . . . 0.6(2) ?
    C14 C21 C26 C25 . . . . 178.59(13) ?
    C15 C16 C31 C36 . . . . -113.39(15) ?
    C11 C16 C31 C36 . . . . 64.74(18) ?
    C15 C16 C31 C32 . . . . 61.56(18) ?
    C11 C16 C31 C32 . . . . -120.31(15) ?
    C36 C31 C32 C33 . . . . -1.6(3) ?
    C16 C31 C32 C33 . . . . -176.68(16) ?
    C31 C32 C33 C34 . . . . 0.8(3) ?
    C32 C33 C34 C35 . . . . 1.1(3) ?
    C32 C33 C34 F2 . . . . 179.65(17) ?
    F2 C34 C35 C36 . . . . 179.30(16) ?
    C33 C34 C35 C36 . . . . -2.2(3) ?
    C32 C31 C36 C35 . . . . 0.5(2) ?
    C16 C31 C36 C35 . . . . 175.56(14) ?
    C34 C35 C36 C31 . . . . 1.3(3) ?
    C2 C3 C41 C42 . . . . 178.76(13) ?
    C2 C3 C41 C46 . . . . -1.5(2) ?
    C46 C41 C42 C43 . . . . -0.25(19) ?
    C3 C41 C42 C43 . . . . 179.53(12) ?
    C41 C42 C43 C44 . . . . -0.3(2) ?
    C5 O3 C44 C43 . . . . 6.38(19) ?
    C5 O3 C44 C45 . . . . -172.91(12) ?
    C42 C43 C44 O3 . . . . -178.15(12) ?
    C42 C43 C44 C45 . . . . 1.12(19) ?
    O3 C44 C45 C46 . . . . 177.93(11) ?
    C43 C44 C45 C46 . . . . -1.40(19) ?
    C44 C45 C46 C41 . . . . 0.84(18) ?
    C42 C41 C46 C45 . . . . -0.02(18) ?
    C3 C41 C46 C45 . . . . -179.79(11) ?
loop_
    _geom_hbond_atom_site_label_D
    _geom_hbond_atom_site_label_H
    _geom_hbond_atom_site_label_A
    _geom_hbond_site_symmetry_A
    _geom_hbond_distance_DH
    _geom_hbond_distance_HA
    _geom_hbond_distance_DA
    _geom_hbond_angle_DHA
    C3 H3 F1 3_756 0.95 2.51 3.4159(15) 159.3
    C5 H5B O1 2_646 0.98 2.54 3.3534(18) 140.9
    C22 H22 O1 4_565 0.95 2.51 3.4208(18) 160.6
_iucr_refine_instructions_details
;
TITL ba381_s in P2(1)/n          New: P21/c
CELL  0.71073    9.6059   19.2236   13.3772    90.000   112.905    90.000
ZERR  4           0.0002    0.0005    0.0003     0.000     0.001     0.000
LATT   1
SYMM             - X ,    0.50000 + Y ,    0.50000 - Z
SFAC  C  H  F  O
UNIT   116   88   8  12
ACTA
BOND $H
CONF
HTAB
TEMP -73
EQIV $1 2-x,-y,1-z
EQIV $2 1-x,-1/2+y,3/2-z
EQIV $3 x,1/2-y,-1/2+z
HTAB C3 F1_$1
HTAB C5 O1_$2
HTAB C22 O1_$3
MPLA C21 C22 C23 C24 C25 C26
MPLA C11 C12 C13 C14 C15 C16
MPLA C31 C32 C33 C34 C35 C36
L.S. 10
FMAP 2
PLAN -5
WGHT    0.058400    0.909400
FVAR       0.23505
F1    3    1.260024    0.023460    0.343105    11.00000    0.06212    0.06157 =
         0.05487   -0.01102    0.04371    0.00493
F2    3    1.295948    0.183697    1.213169    11.00000    0.06735    0.12706 =
         0.01923   -0.00678   -0.00251    0.00247
O1    4    0.720998    0.257395    0.812885    11.00000    0.04691    0.03285 =
         0.03974   -0.00920    0.02543   -0.00574
O2    4    0.566337    0.171644    0.564813    11.00000    0.02271    0.05218 =
         0.02193   -0.00256    0.00593    0.00351
O3    4    0.225888   -0.099637    0.914218    11.00000    0.04410    0.03253 =
         0.04141   -0.00021    0.02628   -0.00435
C1    1    0.703351    0.196852    0.782481    11.00000    0.02624    0.03061 =
         0.01988   -0.00106    0.00930    0.00007
C2    1    0.598458    0.151981    0.807417    11.00000    0.03013    0.03493 =
         0.02834   -0.00231    0.01676   -0.00001
AFIX  43
H2    2    0.533459    0.173121    0.836915    11.00000   -1.20000
AFIX   0
C3    1    0.587662    0.083469    0.791650    11.00000    0.02581    0.03450 =
         0.02291   -0.00105    0.01153    0.00099
AFIX  43
H3    2    0.648049    0.063572    0.757240    11.00000   -1.20000
AFIX   0
C4    1    0.488812    0.163687    0.450313    11.00000    0.02572    0.06237 =
         0.02368   -0.00308    0.00271    0.00195
AFIX 137
H4A   2    0.497396    0.115366    0.430069    11.00000   -1.50000
H4B   2    0.533845    0.194653    0.412905    11.00000   -1.50000
H4C   2    0.381954    0.175578    0.429328    11.00000   -1.50000
AFIX   0
C5    1    0.237008   -0.173183    0.903673    11.00000    0.05797    0.03173 =
         0.04771    0.00107    0.03007   -0.00390
AFIX 137
H5A   2    0.343112   -0.187398    0.938210    11.00000   -1.50000
H5B   2    0.197513   -0.185686    0.826593    11.00000   -1.50000
H5C   2    0.178024   -0.196904    0.938983    11.00000   -1.50000
AFIX   0
C11   1    0.792049    0.168613    0.719553    11.00000    0.02598    0.02599 =
         0.01970   -0.00029    0.00998   -0.00047
C12   1    0.718120    0.158447    0.607280    11.00000    0.02218    0.02935 =
         0.02114    0.00010    0.00739   -0.00029
C13   1    0.797339    0.137838    0.545040    11.00000    0.02711    0.03288 =
         0.01726   -0.00111    0.00732    0.00027
AFIX  43
H13   2    0.745184    0.130988    0.469175    11.00000   -1.20000
AFIX   0
C14   1    0.953201    0.127085    0.593095    11.00000    0.02712    0.03057 =
         0.02066    0.00033    0.01074    0.00176
C15   1    1.027295    0.138825    0.704024    11.00000    0.02348    0.03803 =
         0.02197   -0.00082    0.00725    0.00357
AFIX  43
H15   2    1.133785    0.132991    0.737157    11.00000   -1.20000
AFIX   0
C16   1    0.948485    0.158990    0.767649    11.00000    0.02712    0.03019 =
         0.01829    0.00014    0.00768    0.00100
C21   1    1.036628    0.101422    0.527037    11.00000    0.02788    0.03134 =
         0.02208   -0.00205    0.01154   -0.00052
C22   1    0.981885    0.112934    0.415619    11.00000    0.03660    0.05494 =
         0.02682    0.00443    0.01588    0.00998
AFIX  43
H22   2    0.892550    0.139618    0.381644    11.00000   -1.20000
AFIX   0
C23   1    1.055961    0.085980    0.353359    11.00000    0.04795    0.06241 =
         0.02667    0.00043    0.02156    0.00497
AFIX  43
H23   2    1.016771    0.092946    0.277052    11.00000   -1.20000
AFIX   0
C24   1    1.186074    0.049319    0.404040    11.00000    0.04361    0.03898 =
         0.03874   -0.00783    0.02865   -0.00232
C25   1    1.246213    0.037817    0.513709    11.00000    0.03639    0.04695 =
         0.04112   -0.00230    0.01875    0.01037
AFIX  43
H25   2    1.338339    0.013014    0.547170    11.00000   -1.20000
AFIX   0
C26   1    1.169174    0.063305    0.574621    11.00000    0.03405    0.04556 =
         0.02686   -0.00078    0.01238    0.00736
AFIX  43
H26   2    1.207757    0.054543    0.650469    11.00000   -1.20000
AFIX   0
C31   1    1.035974    0.167404    0.886734    11.00000    0.02574    0.04082 =
         0.01936   -0.00163    0.00745    0.00538
C32   1    1.150907    0.216570    0.924595    11.00000    0.05544    0.05316 =
         0.02642    0.00163    0.00167   -0.01394
AFIX  43
H32   2    1.169650    0.246319    0.874498    11.00000   -1.20000
AFIX   0
C33   1    1.239051    0.222753    1.035262    11.00000    0.06193    0.06661 =
         0.03121   -0.00582   -0.00420   -0.01648
AFIX  43
H33   2    1.316810    0.256684    1.061500    11.00000   -1.20000
AFIX   0
C34   1    1.210020    0.178472    1.104722    11.00000    0.04067    0.08271 =
         0.01879   -0.00445    0.00283    0.00935
C35   1    1.101402    0.128156    1.070909    11.00000    0.04202    0.09624 =
         0.02435    0.01193    0.01426    0.00089
AFIX  43
H35   2    1.086713    0.097253    1.121363    11.00000   -1.20000
AFIX   0
C36   1    1.012721    0.123341    0.960495    11.00000    0.03363    0.07303 =
         0.02548    0.00557    0.01098   -0.00640
AFIX  43
H36   2    0.935078    0.089291    0.935421    11.00000   -1.20000
AFIX   0
C41   1    0.492199    0.035874    0.822005    11.00000    0.02546    0.03071 =
         0.02228    0.00025    0.00953    0.00131
C42   1    0.490787   -0.034675    0.798229    11.00000    0.03233    0.03325 =
         0.02821   -0.00319    0.01650    0.00147
AFIX  43
H42   2    0.551947   -0.050868    0.761795    11.00000   -1.20000
AFIX   0
C43   1    0.402871   -0.082195    0.826028    11.00000    0.03636    0.02824 =
         0.03064   -0.00343    0.01537    0.00001
AFIX  43
H43   2    0.403505   -0.130068    0.808590    11.00000   -1.20000
AFIX   0
C44   1    0.313920   -0.058477    0.879823    11.00000    0.02809    0.03225 =
         0.02427    0.00204    0.01020   -0.00117
C45   1    0.311864    0.012148    0.903349    11.00000    0.02738    0.03459 =
         0.02597    0.00064    0.01304    0.00390
AFIX  43
H45   2    0.249263    0.028313    0.938664    11.00000   -1.20000
AFIX   0
C46   1    0.399848    0.058359    0.875709    11.00000    0.02768    0.02852 =
         0.02591   -0.00036    0.01093    0.00317
AFIX  43
H46   2    0.398477    0.106212    0.893034    11.00000   -1.20000
HKLF 4 1 -1.0000  0.0000  0.0000  0.0000 -1.0000  0.0000  1.0000  0.0000  1.0000
REM  ba381_s in P2(1)/n          New: P21/c
REM R1 =  0.0445 for   4754 Fo > 4sig(Fo)  and  0.0534 for all   5655 data
REM    309 parameters refined using      0 restraints
END
WGHT      0.0584      0.9094
REM Highest difference peak  0.370,  deepest hole -0.283,  1-sigma level  0.043
Q1    1   1.1730  0.2176  1.0687  11.00000  0.05    0.37
Q2    1   0.9937  0.1149  0.5606  11.00000  0.05    0.33
Q3    1   1.0789  0.2161  0.9370  11.00000  0.05    0.32
Q4    1   1.2640  0.2290  1.2037  11.00000  0.05    0.31
Q5    1   0.7424  0.1811  0.7458  11.00000  0.05    0.31
;
data_global
_journal_date_recd_electronic     2011-10-12
_journal_date_accepted     2011-11-10
_journal_name_full     'Acta Crystallographica, Section E'
_journal_year     2011
_journal_volume     67
_journal_issue     12
_journal_page_first     eo3323
_journal_page_last     eo3324
_journal_paper_category     QO
_journal_coeditor_code     QK2026
_publ_contact_author_name     'Dr Richard Betz'
_publ_contact_author_address
;
Department of Chemistry
Nelson Mandela Metropolitan University
Summerstrand Campus (South)
University Way
Summerstrand
PO Box 77000
Port Elizabeth 6031
South Africa
;
_publ_contact_author_email     'richard.betz@webmail.co.za'
_publ_contact_author_fax     '+27-41-504-4236'
_publ_contact_author_phone     '+27-41-504-4285'
_publ_section_title
;\
(<i>E</i>)-1-(4,4''-Difluoro-5'-methoxy-1,1':3',1''-terphenyl-4'-yl)-3-(4-\
methoxyphenyl)prop-2-en-1-one
;
loop_
    _publ_author_name
    _publ_author_address
    'Betz, Richard'
;
Nelson Mandela Metropolitan University
Summerstrand Campus
Department of Chemistry
University Way
Summerstrand
PO Box 77000
Port Elizabeth 6031
South Africa
;
    'Gerber, Thomas'
;
Nelson Mandela Metropolitan University
Summerstrand Campus
Department of Chemistry
University Way
Summerstrand
PO Box 77000
Port Elizabeth 6031
South Africa
;
    'Hosten, Eric'
;
Nelson Mandela Metropolitan University
Summerstrand Campus
Department of Chemistry
University Way
Summerstrand
PO Box 77000
Port Elizabeth 6031
South Africa
;
    'Samshuddin, S.'
;
Mangalore University
Department of Studies in Chemistry
Mangalagangotri 574 199
India
;
    'Narayana, Badiadka'
;
Mangalore University
Department of Studies in Chemistry
Mangalagangotri 574 199
India
;
    'Yathirajan, Hemmige S.'
;
University of Mysore
Department of Studies in Chemistry
Manasagangotri
Mysore 570 006
India
;
_publ_section_abstract
;
The title compound, C~29~H~22~F~2~O~3~, is a <i>meta</i>-terphenyl derivative
featuring a Michael-system-derived substituent with an <i>E</i>-configured
C\\db C function. In the crystal, C---H...O and C---H...F contacts connect the
molecules into planes parallel to (101). The shortest centroid--centroid
distance between two aromatic systems is 3.7169(7) \%A and is apparent between
the terminal benzene ring of the Michael-system-derived substituent and its
symmetry-generated equivalent.
;
_publ_section_comment
;
Chalcones constitute an important family of substances belonging to flavonoids,
a large group of natural and synthetic products with interesting
physicochemical properties, biological activity and structural
characteristics. They have been reported to possess many interesting
pharmacological activities (Dhar, 1981) including anti-inflammatory,
antimicrobial, antifungal, antioxidant, cytotoxic, antitumor and anticancer
activities (Dimmock <i>et al.</i>, 1999; Satyanarayana <i>et al.</i>,
2004).
In recent years, it has been reported that some terphenyls exhibit
considerable biological activities (<i>e.g.</i> being potent anticoagulants,
immunosuppressants, antithrombotics, neuroprotectives, specific 5-lipoxygenase
inhibitors) and showing cytotoxic activities (Liu, 2006). In view of
the
pharmacological importance of terphenyls and chalcones, and in continuation of
our work on synthesis of various derivatives of 4,4'-difluoro chalcone
(Samshuddin <i>et al.</i>, 2011, Fun <i>et al.</i>, 2010,
Jasinski <i>et
al.</i>, 2010, Bakt\?ir <i>et al.</i>, 2011), the molecular and
crystal
structure of the title compound is reported.
The C=C function along the Michael system is (<i>E</i>)-configured. The
least-squares planes defined by the respective carbon atoms of the individual
<i>para</i>-fluorophenyl moieties enclose angles of 25.42(5) \% and 64.01(5)
\% with the plane defined by the carbon atoms of the terphenyl's central
phenyl ring.
In the crystal, C--H...O as well as C--H...F contacts can be observed whose
range falls by more than 0.1 \%A below the sum of van-der-Waals radii of the
respective atoms. The C--H...O contacts stem from one of the hydrogen atoms of
a <i>para</i>-fluoro phenyl moiety and one of the methoxy groups and
invariably apply the ketonic oxygen atom as acceptor. The C--H...F contacts
are exclusively supported by the vinylic hydrogen atom on the Michael system.
In terms of graph-set analysis (Etter <i>et al.</i>, 1990; Bernstein
<i>et
al.</i>, 1995), the descriptor for the C--H...F contacts is
<i>R</i>^2^~2~(26)
on the unitary level while the C--H...O contacts necessitate a
<i>C</i>^1^~1~(9)<i>C</i>^1^~1~(10) descriptor on the same level. In total,
the molecules are connected to planes parallel (1 0 1). The shortest
intercentroid distance between two ring centroids was found at 3.7169(7) \%A
and is apparent between the methoxyphenyl moiety connected to the Michael
system and its symmetry-generated equivalents. Details about metrical
parameters of the C--H...O and C--H...F contacts as well as information about
their symmetry can be found in Table 1 (Fig. 2).
;
_publ_section_acknowledgements
;
BN thanks the UGC for financial assistance under SAP and BSR one-time grants for
the purchase of chemicals. SS thanks Mangalore University for research
facilities.
;
_publ_section_references
;
Bakt\?ir, Z., Akkurt, M., Samshuddin, S., Narayana, B. & Yathirajan, H.
S. (2011). <i>Acta Cryst.</i> E<b>67</b>, o1262--o1263.
Bernstein, J., Davis, R. E., Shimoni, L. & Chang, N.-L. (1995).
<i>Angew. Chem. Int. Ed. Engl.</i> <b>34</b>, 1555--1573.
Bruker  (2010). <i>APEX2</i> and <i>SAINT</i> Bruker AXS Inc., Madison,
Wisconsin, USA.
Dhar, D. N. (1981). In <i>The Chemistry of Chalcones and Related
Compounds</i>. New York: John Wiley.
Dimmock, J. R., Elias, D. W., Beazely, M. A. & Kandepu, N. M. (1999).
<i>Curr. Med. Chem.</i> <b>6</b>, 1125--1149.
Etter, M. C., MacDonald, J. C. & Bernstein, J. (1990). <i>Acta
Cryst.</i> B<b>46</b>, 256--262.
Farrugia, L. J. (1997). <i>J. Appl. Cryst.</i> <b>30</b>, 565.
Fun, H.-K., Hemamalini, M., Samshuddin, S., Narayana, B. & Yathirajan,
H. S. (2010). <i>Acta Cryst.</i> E<b>66</b>, o864--o865.
Jasinski, J. P., Guild, C. J., Samshuddin, S., Narayana, B. &
Yathirajan, H. S. (2010). <i>Acta Cryst.</i> E<b>66</b>, o2018.
Liu, J. K. (2006). <i>Chem. Rev.</i> <b>106</b>, 2209--2223.
Macrae, C. F., Bruno, I. J., Chisholm, J. A., Edgington, P. R., McCabe,
P., Pidcock, E., Rodriguez-Monge, L., Taylor, R., van de Streek, J. & Wood, P.
A. (2008). <i>J. Appl. Cryst.</i> <b>41</b>, 466--470.
Samshuddin, S., Butcher, R. J., Akkurt, M., Narayana, B., Yathirajan,
H. S. & Sarojini, B. K. (2011). <i>Acta Cryst.</i> E<b>67</b>, o1954--o1955.
Satyanarayana, M., Tiwari, P., Tripathi, B. K., Sriwastava, A. K. &
Pratap, R. (2004). <i>Bioorg. Med. Chem.</i> <b>12</b>, 883--887.
Sheldrick, G. M. (2008). <i>Acta Cryst.</i> A<b>64</b>, 112--122.
Spek, A. L. (2009). <i>Acta Cryst.</i> D<b>65</b>, 148--155.
;
_publ_section_related_literature
;
For the pharmacological importance of terphenyls, see: Liu (2006) and of
chalcones, see: Dhar (1981); Dimmock <i>et al.</i> (1999);
Satyanarayana <i>et
al.</i> (2004). For our work on the synthesis of different chalcone
derivatives, see: Samshuddin <i>et al.</i> (2011); Fun <i>et al.</i>
(2010);
Jasinski <i>et al.</i> (2010); Bakt\?ir <i>et al.</i> (2011).
For graph-set
analysis of hydrogen bonds, see: Etter <i>et al.</i> (1990); Bernstein
<i>et
al.</i> (1995).
;
_publ_section_exptl_prep
;
To a mixture of 1-(4,4''-difluoro-5'-methoxy-1,1':3',1''-terphenyl-4'-yl)
ethanone (3.38 g, 0.01 mol) and anisaldehyde (1.36 g, 0.01 mol) in 30 ml e
thanol, 10 ml of 10% sodium hydroxide solution was added and stirred at 5--10
\%C for 3 h. The precipitate formed was collected by filtration and purified
by recrystallization from ethanol (yield: 79%). Single crystals suitable for
the X-ray diffraction study were grown from DMF by slow evaporation at room
temperature.
;
_publ_section_exptl_refinement
;
Carbon-bound H atoms were placed in calculated positions (C---H 0.95 \%A and
C---H 0.98 \%A for the methyl groups, <i>see below</i>) and were included in
the refinement in the riding model approximation, with <i>U</i>(H) set to
1.2<i>U</i>~eq~(C). The H atoms of the methyl groups were allowed to rotate
with a fixed angle around the C---C bond to best fit the experimental electron
density (HFIX 137 in the <i>SHELX</i> program suite (Sheldrick, 2008)),
with
<i>U</i>(H) set to 1.5<i>U</i>~eq~(C).
;
