# Supplementary material for: (E)-1-(4,4′′-Difluoro-5′-meth­oxy-1,1′:3′,1′′-terphenyl-4′-yl)-3-(4-meth­oxy­phen­yl)prop-2-en-1-one
Source: Acta Crystallogr Sect E Struct Rep Online. 2011 Nov 16;67(Pt 12):o3323–4. doi: 10.1107/S1600536811047696 (PMC3238973; doi:10.1107/S1600536811047696)
Supplement: Supplementary file 3 [file e-67-o3323-Isup3.hkl]

# 
# h,k,l, Fc-squared, Fo-squared, sigma(Fo-squared) and status flag 
# 
data_I
_shelx_title ' ba381_s in P2(1)/n          New: P21/c' 
_shelx_refln_list_code          4 
_shelx_F_calc_maximum      141.06 
_exptl_crystal_F_000       952.00 
_reflns_d_resolution_high  0.7491 
 
loop_ 
 _symmetry_equiv_pos_as_xyz 
 'x, y, z' 
 '-x, y+1/2, -z+1/2' 
 '-x, -y, -z' 
 'x, -y-1/2, z-1/2' 
 
_cell_length_a     9.6059 
_cell_length_b    19.2236 
_cell_length_c    13.3772 
_cell_angle_alpha  90.000 
_cell_angle_beta  112.905 
_cell_angle_gamma  90.000 
 
_shelx_F_squared_multiplier     1.000 
 
loop_ 
 _refln_index_h 
 _refln_index_k 
 _refln_index_l 
 _refln_F_squared_calc 
 _refln_F_squared_meas 
 _refln_F_squared_sigma 
 _refln_observed_status 
   1   0   0      713.01      769.77      2.90 o 
   2   0   0     3308.90     3174.81     16.47 o 
   4   0   0    19183.93    21176.27     73.12 o 
   5   0   0      785.25     1023.70      7.60 o 
   6   0   0      256.23      260.99      1.81 o 
   7   0   0      112.36      133.21      1.81 o 
   8   0   0      110.68       76.80      1.45 o 
   9   0   0      504.53      493.31     11.67 o 
  10   0   0      416.08      409.59      3.80 o 
  11   0   0      627.94      608.68      4.71 o 
   1   1   0     2622.60     2425.22     65.31 o 
   2   1   0     7703.38     8082.15     47.15 o 
   3   1   0      265.28      293.01      5.51 o 
   4   1   0      600.84      604.30      4.16 o 
   5   1   0      880.37      929.23     21.81 o 
   6   1   0       23.21       34.27      0.99 o 
   7   1   0      149.50      146.73      1.47 o 
   8   1   0       14.55       11.58      0.94 o 
   9   1   0      468.39      425.87      7.25 o 
  10   1   0        0.05        2.79      0.88 o 
  11   1   0        1.47        1.09      1.27 o 
   0   2   0       82.99       60.58      5.43 o 
   1   2   0     1970.76     1819.44     54.89 o 
   2   2   0     1795.61     1661.86     21.72 o 
   3   2   0      116.19      108.49      2.38 o 
   4   2   0       33.43       36.94      0.71 o 
   5   2   0       25.97       22.13      1.18 o 
   6   2   0       89.53      118.52      4.05 o 
   7   2   0      229.52      234.61      3.26 o 
   8   2   0       77.10       66.66      3.26 o 
   9   2   0       28.28       28.78      2.53 o 
  10   2   0       24.33       33.66      1.72 o 
  11   2   0       53.24       52.31      2.71 o 
   1   3   0       30.16       26.77      0.64 o 
   2   3   0     1409.98     1275.94     17.92 o 
   3   3   0        0.27        0.84      0.30 o 
   4   3   0      872.29      861.96     17.74 o 
   5   3   0      119.01      122.55      4.94 o 
   6   3   0      114.18      101.78      3.61 o 
   7   3   0       66.91       65.03      2.71 o 
   8   3   0      117.95      101.64      6.15 o 
   9   3   0       50.53       42.74      1.60 o 
  10   3   0      126.41      127.34      5.43 o 
  11   3   0        1.34        1.99      1.63 o 
   1   4   0    15220.02    14350.81     42.53 o 
   2   4   0    19899.10    20126.50     60.09 o 
   3   4   0     1376.11     1486.35     18.06 o 
   4   4   0       12.69       30.04      1.05 o 
   5   4   0     4690.78     4977.92     97.08 o 
   6   4   0      112.10      116.61      3.63 o 
   7   4   0       56.08       43.37      2.53 o 
   8   4   0       98.00       74.29      2.71 o 
   9   4   0       20.67       32.31      2.44 o 
  10   4   0        9.84        9.90      1.81 o 
  11   4   0       31.05       45.61      2.90 o 
   1   5   0    12382.63    11642.67    158.95 o 
   2   5   0      716.99      742.84      8.43 o 
   3   5   0      335.68      345.95      3.83 o 
   4   5   0     3574.19     3772.07     47.39 o 
   5   5   0      504.93      549.63     10.33 o 
   6   5   0      543.34      568.02     11.16 o 
   7   5   0       61.66       72.58      1.72 o 
   8   5   0       12.38        8.67      1.02 o 
   9   5   0       52.35       42.43      1.81 o 
  10   5   0       31.53       27.62      1.79 o 
  11   5   0       78.87       72.40      3.26 o 
   0   6   0     4730.32     4519.70     49.48 o 
   1   6   0     1003.02      911.72      6.93 o 
   2   6   0      214.60      192.07      1.87 o 
   3   6   0       51.49       46.77      0.61 o 
   4   6   0     2091.97     2216.76     24.82 o 
   5   6   0      479.66      473.78      5.71 o 
   6   6   0       20.77       21.33      1.13 o 
   7   6   0       45.46       46.02      1.09 o 
   8   6   0       35.35       32.85      1.66 o 
   9   6   0       11.99       15.25      1.21 o 
  10   6   0       11.86       10.59      1.34 o 
  11   6   0        1.94        5.03      1.34 o 
   1   7   0     3696.64     3538.38     24.79 o 
   2   7   0       97.65       96.50      1.17 o 
   3   7   0     3325.21     3298.00     39.62 o 
   4   7   0        9.84       20.84      0.98 o 
   5   7   0       72.62       58.85      1.21 o 
   6   7   0       37.24       40.12      0.74 o 
   7   7   0       77.57       76.49      1.07 o 
   8   7   0       22.97       24.82      1.20 o 
   9   7   0       29.22       23.39      1.16 o 
  10   7   0       21.71       20.98      3.80 o 
  11   7   0        1.79        2.87      1.34 o 
   0   8   0     1633.27     1745.11     15.52 o 
   1   8   0     5898.94     5857.63     48.39 o 
   2   8   0      860.97      862.57      7.96 o 
   3   8   0     1219.57     1255.63     16.31 o 
   4   8   0      446.84      460.33      4.94 o 
   5   8   0       44.13       46.10      1.38 o 
   6   8   0        3.48        6.54      0.51 o 
   7   8   0        0.07       -0.49      0.66 o 
   8   8   0      238.05      242.53      6.10 o 
   9   8   0       74.20       63.31      2.23 o 
  10   8   0       27.69       32.19      2.52 o 
  11   8   0       31.45       30.13      1.73 o 
   1   9   0      499.79      531.45     23.01 o 
   2   9   0      557.32      560.35      5.19 o 
   3   9   0       56.47       46.25      0.81 o 
   4   9   0      235.12      261.09      4.41 o 
   5   9   0       15.76       13.48      0.70 o 
   6   9   0       76.40       65.65      1.17 o 
   7   9   0      176.79      166.74      1.95 o 
   8   9   0       13.65       11.79      0.92 o 
   9   9   0        0.33        0.96      0.81 o 
  10   9   0      127.08      110.59      6.44 o 
  11   9   0        0.50       -0.75      1.24 o 
   0  10   0     2080.14     2186.95     24.53 o 
   1  10   0      452.17      459.05      8.98 o 
   2  10   0        7.69       16.49      0.97 o 
   3  10   0      476.46      448.08      3.88 o 
   4  10   0       53.03       59.28      1.01 o 
   5  10   0        0.40        1.27      0.52 o 
   6  10   0       23.82       22.03      1.59 o 
   7  10   0       17.14       18.13      1.62 o 
   8  10   0        7.18        9.25      1.07 o 
   9  10   0      177.38      182.59      4.06 o 
  10  10   0       33.32       30.70      2.02 o 
   1  11   0     2759.20     2817.35     30.79 o 
   2  11   0      693.55      707.73      9.93 o 
   3  11   0      224.35      188.70      1.46 o 
   4  11   0      103.71      100.75      2.01 o 
   5  11   0      308.96      329.10      3.94 o 
   6  11   0      166.64      152.47      1.91 o 
   7  11   0      161.26      145.73      2.53 o 
   8  11   0       22.91       25.65      1.51 o 
   9  11   0       44.68       47.56      3.25 o 
  10  11   0       11.60        8.24      1.45 o 
   0  12   0      597.86      566.80      7.78 o 
   1  12   0      459.61      461.36      6.54 o 
   2  12   0       84.62      107.66      1.47 o 
   3  12   0      177.26      203.49      2.77 o 
   4  12   0       24.01       21.93      2.28 o 
   5  12   0      138.90      132.51      3.89 o 
   6  12   0      690.22      680.59      3.63 o 
   7  12   0       16.35       20.80      1.27 o 
   8  12   0      240.56      223.36      5.46 o 
   9  12   0        4.61        0.04      1.20 o 
  10  12   0        0.47       -0.80      1.20 o 
   1  13   0      372.39      401.17      4.88 o 
   2  13   0       22.34       26.60      1.11 o 
   3  13   0       21.44       20.03      1.34 o 
   4  13   0     1653.37     1664.80     19.23 o 
   5  13   0       11.68        9.38      1.52 o 
   6  13   0        2.47        4.75      0.93 o 
   7  13   0      283.60      286.53      2.70 o 
   8  13   0       29.65       30.44      3.35 o 
   9  13   0        0.26        0.43      1.20 o 
  10  13   0        0.23       -0.69      1.23 o 
   0  14   0     1015.86     1086.27     30.68 o 
   1  14   0       65.84       66.66      1.20 o 
   2  14   0       30.24       38.45      1.32 o 
   3  14   0      100.21       87.43      2.90 o 
   4  14   0     1831.91     1806.96     18.69 o 
   5  14   0       90.52       92.50      1.79 o 
   6  14   0        3.69        0.36      1.06 o 
   7  14   0      139.58      150.63      2.58 o 
   8  14   0       95.91       98.87      5.34 o 
   9  14   0        7.83       13.38      1.72 o 
   1  15   0        9.42       13.32      0.71 o 
   2  15   0       56.83       55.07      2.85 o 
   3  15   0      399.80      419.35      4.45 o 
   4  15   0      523.58      503.15      8.75 o 
   5  15   0       39.16       32.74      1.81 o 
   6  15   0      153.67      150.61      3.12 o 
   7  15   0      120.75      121.94      2.55 o 
   8  15   0       33.17       25.76      2.05 o 
   9  15   0       79.93       78.33      3.89 o 
   0  16   0      238.39      210.45     12.31 o 
   1  16   0       65.70       52.66      3.04 o 
   2  16   0      129.10      106.29      2.35 o 
   3  16   0      270.78      266.14      2.93 o 
   4  16   0      229.48      231.68      3.92 o 
   5  16   0        0.01       -1.09      1.09 o 
   6  16   0       82.44       76.92      2.22 o 
   7  16   0      142.01      138.13      2.66 o 
   8  16   0      102.42      106.16      4.25 o 
   9  16   0       47.93       56.05      3.80 o 
   1  17   0        3.36       -0.74      0.81 o 
   2  17   0        2.23        1.94      0.88 o 
   3  17   0       33.85       29.07      1.48 o 
   4  17   0        6.19        6.75      1.10 o 
   5  17   0        1.88        0.71      1.32 o 
   6  17   0        2.32       -1.12      1.12 o 
   7  17   0        0.49        1.08      1.16 o 
   8  17   0       31.33       32.43      2.52 o 
   0  18   0       51.67       65.78      3.80 o 
   1  18   0      102.14       98.59      3.13 o 
   2  18   0        5.51        0.98      0.85 o 
   3  18   0        6.28        7.00      0.96 o 
   4  18   0        0.60        0.57      1.10 o 
   5  18   0       54.55       47.53      1.99 o 
   6  18   0       24.32       18.62      1.49 o 
   7  18   0        0.16       -0.44      1.16 o 
   8  18   0       20.91       19.83      3.17 o 
   1  19   0      127.06      144.86      2.53 o 
   2  19   0       51.71       40.55      1.67 o 
   3  19   0        2.55        3.02      1.11 o 
   4  19   0        6.69        3.43      1.21 o 
   5  19   0       52.27       47.48      2.08 o 
   6  19   0       27.50       32.84      2.88 o 
   7  19   0       14.56       15.94      1.52 o 
   0  20   0        3.78        8.39      1.52 o 
   1  20   0        0.10        0.36      1.09 o 
   2  20   0       66.37       50.20      2.63 o 
   3  20   0       59.96       46.44      1.98 o 
   4  20   0        7.38        7.10      1.27 o 
   5  20   0       21.33       14.86      1.42 o 
   6  20   0        4.36        3.54      1.34 o 
   7  20   0       15.30       10.96      1.83 o 
   1  21   0       10.62       10.28      1.33 o 
   2  21   0       14.67       12.06      1.30 o 
   3  21   0      152.51      156.63      4.52 o 
   4  21   0      216.66      210.02      5.65 o 
   5  21   0       17.48       14.44      1.95 o 
   6  21   0       38.88       37.47      2.21 o 
   0  22   0        2.16        2.90      2.35 o 
   1  22   0        2.82        0.22      1.72 o 
   2  22   0        0.72       -0.32      1.60 o 
   3  22   0       61.71       70.77      4.52 o 
   4  22   0        2.80        1.99      2.71 o 
   5  22   0       61.77       65.34      4.89 o 
   6  22   0        1.29       -2.26      2.26 o 
   1  23   0       50.44       48.96      3.80 o 
   2  23   0        9.39       12.49      2.90 o 
   3  23   0       60.32       64.25      4.52 o 
   4  23   0       12.05        8.69      3.08 o 
   5  23   0       17.42        9.77      3.26 o 
   0  24   0       66.06       67.51      4.71 o 
   1  24   0        2.55        3.23      1.85 o 
   2  24   0       49.26       73.12      4.71 o 
   3  24   0       16.50       21.54      3.44 o 
   4  24   0       25.68       30.41      3.80 o 
   1  25   0        7.44        1.09      2.90 o 
   2  25   0        2.63        1.99      3.08 o 
 -12   1   1       59.34       69.14      2.44 o 
 -11   1   1      247.93      236.74      3.44 o 
 -10   1   1      101.92      114.58      5.79 o 
  -9   1   1        0.01       -0.49      0.70 o 
  -8   1   1       73.92       63.91      1.21 o 
  -7   1   1      132.12      136.87      2.26 o 
  -6   1   1       14.62        8.19      0.74 o 
  -5   1   1      104.66       96.26      2.23 o 
  -4   1   1      613.10      703.01     12.83 o 
  -3   1   1      193.82      196.33      7.24 o 
  -2   1   1      282.51      339.07      4.21 o 
  -1   1   1      856.04      774.32     12.28 o 
   0   1   1      242.68      238.01      1.27 o 
   1   1   1     7913.81     7609.52     22.08 o 
   2   1   1      235.26      266.41      1.28 o 
   3   1   1      873.92      890.26      6.75 o 
   4   1   1     1112.43     1243.48      8.61 o 
   5   1   1      933.64     1113.18     22.02 o 
   6   1   1        0.01        1.34      0.38 o 
   7   1   1       53.07       58.22      1.05 o 
   8   1   1       17.53        9.37      0.53 o 
   9   1   1      318.95      289.01      3.71 o 
  10   1   1      347.46      313.69      2.60 o 
  11   1   1        8.29        5.96      1.72 o 
 -12   2   1       21.69       13.57      1.63 o 
 -10   2   1       22.68       16.33      3.44 o 
  -9   2   1      277.59      239.45      7.96 o 
  -8   2   1       35.19       23.71      1.15 o 
  -7   2   1      224.41      252.60      5.25 o 
  -6   2   1      106.81      107.98      3.42 o 
  -5   2   1     1707.71     1919.67     43.50 o 
  -4   2   1       20.26       11.17      0.89 o 
  -3   2   1     2871.72     2885.09     45.64 o 
  -2   2   1     6055.14     5956.73     82.84 o 
  -1   2   1      263.66      235.02      1.72 o 
   0   2   1     1698.29     1687.63     17.17 o 
   1   2   1      256.69      276.48      4.13 o 
   2   2   1     2238.14     2182.74     25.13 o 
   3   2   1      130.12      104.11      1.61 o 
   4   2   1      301.14      239.20      5.18 o 
   5   2   1      448.00      452.36     12.59 o 
   6   2   1       10.37       11.64      0.87 o 
   7   2   1       32.45       48.90      0.98 o 
   8   2   1      180.10      151.21      2.33 o 
   9   2   1       24.98       24.97      1.62 o 
  10   2   1       34.28       31.53      3.28 o 
  11   2   1      120.34      105.87      3.89 o 
 -11   3   1      151.81      165.61      3.62 o 
 -10   3   1      177.48      158.96      4.89 o 
  -9   3   1      317.66      298.87     10.86 o 
  -8   3   1      150.21      139.65      4.62 o 
  -7   3   1       39.73       29.74      1.27 o 
  -6   3   1      908.33      872.44     28.11 o 
  -5   3   1      675.78      786.11     16.53 o 
  -4   3   1       55.40       29.77      0.69 o 
  -3   3   1        5.08        9.97      0.57 o 
   0   3   1      122.89      122.94      3.65 o 
   1   3   1       26.01       23.55      0.34 o 
   2   3   1     1059.13     1047.09     11.50 o 
   3   3   1      221.32      228.45      4.54 o 
   4   3   1       71.41       85.70      3.05 o 
   5   3   1      232.28      194.57      1.79 o 
   6   3   1        0.00        1.10      0.59 o 
   7   3   1      160.30      155.40      4.43 o 
   8   3   1      234.12      198.80      2.45 o 
   9   3   1      623.39      610.82     11.74 o 
  10   3   1        6.73       10.62      1.21 o 
  11   3   1       11.25        7.43      2.90 o 
 -11   4   1       54.39       63.71      3.08 o 
 -10   4   1       11.05        5.78      1.08 o 
  -9   4   1       58.95       52.17      2.99 o 
  -8   4   1       16.35        9.83      1.00 o 
  -7   4   1      182.60      192.06      7.78 o 
  -6   4   1        5.53        8.82      1.44 o 
  -5   4   1     1114.38     1244.32     21.78 o 
  -4   4   1        3.36        5.89      0.75 o 
  -3   4   1       77.52       61.32      0.63 o 
  -2   4   1     4003.61     4015.81     44.41 o 
   0   4   1     4577.08     4545.74     44.65 o 
   1   4   1     5573.66     5619.27     66.54 o 
   2   4   1      184.40      197.61      6.30 o 
   3   4   1     1269.20     1395.04     18.58 o 
   4   4   1      966.48     1087.30     19.65 o 
   5   4   1      248.23      265.70      8.12 o 
   6   4   1       76.45       84.01      1.09 o 
   7   4   1      131.47      124.73      1.34 o 
   8   4   1      350.58      300.43     10.05 o 
   9   4   1        2.86        6.14      1.08 o 
  10   4   1       47.01       47.71      2.05 o 
  11   4   1        6.65        6.33      1.81 o 
 -11   5   1        0.84        0.90      1.15 o 
 -10   5   1        8.59        7.61      1.15 o 
  -9   5   1      162.84      170.85      6.06 o 
  -8   5   1       23.14       19.19      1.41 o 
  -7   5   1       77.78       81.97      3.17 o 
  -6   5   1      664.12      719.32     16.57 o 
  -5   5   1      121.10      124.15      1.72 o 
  -4   5   1      138.68      157.04      1.22 o 
  -3   5   1      942.53      877.65      9.28 o 
  -2   5   1      595.20      500.81      3.29 o 
  -1   5   1    17328.08    16443.82     45.43 o 
   0   5   1     1272.83     1387.82     14.16 o 
   1   5   1       52.58       73.46      1.59 o 
   2   5   1      779.14      827.22     10.07 o 
   3   5   1     2858.60     3061.98     36.95 o 
   4   5   1      191.62      247.98      5.15 o 
   5   5   1      190.78      176.64      5.01 o 
   6   5   1      593.54      633.15     13.36 o 
   7   5   1       12.55        6.91      0.66 o 
   8   5   1      172.77      152.01      4.25 o 
   9   5   1       23.79       24.34      1.72 o 
  10   5   1       59.95       65.83      2.18 o 
  11   5   1      122.87      131.58      3.98 o 
 -11   6   1        1.09        1.40      1.21 o 
 -10   6   1       43.01       39.87      1.98 o 
  -9   6   1       22.96       22.82      1.79 o 
  -8   6   1        9.72        5.62      1.02 o 
  -7   6   1       72.67       81.75      1.36 o 
  -6   6   1        0.57        0.88      0.44 o 
  -5   6   1       29.09       39.95      0.74 o 
  -4   6   1     1711.82     1691.81     15.98 o 
  -3   6   1       48.97       52.42      0.61 o 
  -2   6   1      347.66      323.58      2.25 o 
  -1   6   1     2154.50     2132.90      7.42 o 
   0   6   1     1856.36     1955.14     14.43 o 
   1   6   1      468.46      421.99      4.86 o 
   2   6   1     1444.96     1436.65     16.50 o 
   3   6   1      985.30     1086.95     13.74 o 
   4   6   1      163.28      160.64      3.12 o 
   5   6   1        0.83        0.44      0.40 o 
   6   6   1       20.50       18.74      2.32 o 
   7   6   1       51.30       41.24      1.18 o 
   8   6   1        7.49        5.17      1.08 o 
   9   6   1        0.85       -0.45      1.02 o 
  10   6   1        0.94        2.69      1.21 o 
  11   6   1        8.30       14.12      2.17 o 
 -11   7   1       19.99       17.75      1.54 o 
 -10   7   1       79.59       77.23      2.29 o 
  -9   7   1       13.82       10.34      1.27 o 
  -8   7   1        1.20       -0.02      0.58 o 
  -7   7   1      122.99      121.18      1.09 o 
  -6   7   1      231.39      254.27      3.15 o 
  -5   7   1       16.49       14.23      0.81 o 
  -4   7   1     1162.39     1090.53     12.54 o 
  -3   7   1       85.22      120.68      1.74 o 
  -2   7   1      406.12      430.59      3.57 o 
  -1   7   1     4335.65     4268.22    113.33 o 
   0   7   1     2743.35     2598.67     19.60 o 
   1   7   1       11.49       18.69      0.84 o 
   2   7   1      696.63      722.62     10.38 o 
   3   7   1       56.09       47.41      2.53 o 
   4   7   1       29.87       27.16      0.72 o 
   5   7   1       31.31       34.93      0.90 o 
   6   7   1       39.68       29.36      0.98 o 
   7   7   1      120.47      126.08      2.37 o 
   8   7   1       11.68       13.07      1.28 o 
   9   7   1       31.33       33.66      1.58 o 
  10   7   1       12.72       11.02      0.87 o 
  11   7   1       33.93       36.77      3.19 o 
 -11   8   1        1.27        0.54      1.28 o 
 -10   8   1       36.05       38.58      1.53 o 
  -9   8   1      251.37      231.37      6.81 o 
  -8   8   1       10.87        7.76      0.72 o 
  -7   8   1       29.38       31.84      0.94 o 
  -6   8   1        8.33        6.56      0.65 o 
  -5   8   1      923.50     1038.20     11.63 o 
  -4   8   1      159.93      182.57      2.66 o 
  -3   8   1     2205.08     2205.09     18.24 o 
  -2   8   1      447.13      400.86      3.01 o 
  -1   8   1      688.25      693.76      3.83 o 
   0   8   1     2487.89     2655.09     16.46 o 
   1   8   1      476.78      413.38     20.40 o 
   2   8   1     1035.27     1094.11     14.80 o 
   3   8   1        0.01        2.97      0.34 o 
   4   8   1        6.23        2.01      0.44 o 
   5   8   1       39.93       39.12      0.87 o 
   6   8   1      250.42      201.31      3.50 o 
   7   8   1      258.00      225.61      2.54 o 
   8   8   1       87.68       74.80      1.99 o 
   9   8   1       46.99       41.38      1.47 o 
  10   8   1       28.39       32.38      1.88 o 
 -11   9   1       27.96       41.97      4.10 o 
 -10   9   1        0.07       -0.12      0.88 o 
  -9   9   1      111.89      100.93      5.35 o 
  -8   9   1        1.61        0.72      0.65 o 
  -7   9   1        2.64       -0.09      0.60 o 
  -6   9   1        3.06       10.66      2.57 o 
  -5   9   1      122.26      135.81      2.01 o 
  -4   9   1       29.96       25.57      0.76 o 
  -3   9   1     1408.66     1424.08     12.47 o 
  -2   9   1      994.29     1146.40      6.89 o 
  -1   9   1     2475.09     2521.73     14.79 o 
   0   9   1      652.85      591.47      8.01 o 
   1   9   1      256.52      268.91      2.91 o 
   2   9   1     1070.52     1168.73     11.71 o 
   3   9   1     2576.13     2873.59     32.82 o 
   4   9   1       71.87       76.23      1.79 o 
   5   9   1        9.67        7.01      0.53 o 
   6   9   1        1.34       -0.08      0.61 o 
   7   9   1      142.52      110.20      1.86 o 
   8   9   1        3.72        1.86      0.81 o 
   9   9   1        1.34        0.48      0.83 o 
  10   9   1        1.27        2.19      0.96 o 
 -11  10   1        0.10        0.16      0.95 o 
 -10  10   1        1.86        1.22      0.86 o 
  -9  10   1        5.08        3.43      0.84 o 
  -8  10   1        0.55       -0.02      0.74 o 
  -7  10   1        4.61        4.56      0.77 o 
  -6  10   1      451.64      479.71      2.39 o 
  -5  10   1      191.93      205.96      2.94 o 
  -4  10   1       17.03       13.83      1.40 o 
  -3  10   1      171.66      189.93      2.29 o 
  -2  10   1      899.21      913.36      8.59 o 
  -1  10   1     1063.01     1117.06     10.90 o 
   0  10   1      176.95      177.14      2.71 o 
   1  10   1      119.59      143.85      2.24 o 
   2  10   1      345.81      316.74      3.50 o 
   3  10   1        4.61        3.12      0.39 o 
   4  10   1      152.19      156.29      1.83 o 
   5  10   1        6.67        8.50      0.62 o 
   6  10   1       67.54       71.50      1.65 o 
   7  10   1      145.87      157.82      4.10 o 
   8  10   1        2.85       -0.01      0.89 o 
   9  10   1        0.38       -0.52      0.90 o 
  10  10   1        0.11       -0.27      0.96 o 
 -10  11   1        0.45        0.48      1.07 o 
  -9  11   1        0.43        0.10      0.92 o 
  -8  11   1        0.22       -0.12      0.79 o 
  -7  11   1        0.95       -0.77      0.77 o 
  -6  11   1      229.64      226.89      2.69 o 
  -5  11   1      349.31      339.66      2.12 o 
  -4  11   1      540.80      527.73      4.49 o 
  -3  11   1        2.14        3.34      0.46 o 
  -2  11   1     3417.78     3652.85     53.73 o 
  -1  11   1      932.88      838.40      9.61 o 
   0  11   1      351.88      332.54      3.22 o 
   1  11   1        5.94        5.57      1.42 o 
   2  11   1     1273.72     1226.61     12.67 o 
   3  11   1       47.76       47.43      0.90 o 
   4  11   1       43.40       44.31      1.27 o 
   5  11   1       57.98       60.39      1.87 o 
   6  11   1       57.90       48.17      1.51 o 
   7  11   1      204.86      228.53      4.20 o 
   8  11   1      100.15       92.59      1.97 o 
   9  11   1        2.67        3.65      0.98 o 
  10  11   1        0.20       -0.04      1.20 o 
 -10  12   1        6.08        4.10      1.23 o 
  -9  12   1        1.09        1.22      1.07 o 
  -8  12   1       41.74       37.30      2.66 o 
  -7  12   1      343.38      317.75      3.31 o 
  -6  12   1        1.80       -0.91      0.91 o 
  -5  12   1     1399.62     1367.92      9.50 o 
  -4  12   1       41.47       41.76      1.06 o 
  -3  12   1      383.41      372.39      4.49 o 
  -2  12   1      108.62      136.11      3.13 o 
  -1  12   1     1051.12     1082.82     12.51 o 
   0  12   1     1215.87     1166.57     13.77 o 
   1  12   1       76.19       73.79      3.28 o 
   2  12   1       53.44       60.07      1.05 o 
   3  12   1      229.08      237.42      2.59 o 
   4  12   1       77.05       94.56      2.31 o 
   5  12   1        4.08        5.80      0.92 o 
   6  12   1      268.79      275.36      2.78 o 
   7  12   1      136.29      126.94      2.24 o 
   8  12   1       73.72       64.67      1.92 o 
   9  12   1      100.62      100.82      2.61 o 
  10  12   1        4.47        4.38      2.35 o 
 -10  13   1       38.16       39.06      2.11 o 
  -9  13   1       34.52       27.39      1.94 o 
  -8  13   1       21.83       14.89      1.31 o 
  -7  13   1        2.10        2.00      0.88 o 
  -6  13   1        8.11        5.23      0.93 o 
  -5  13   1      582.78      620.72      3.52 o 
  -4  13   1      297.53      288.22      4.32 o 
  -3  13   1      791.61      757.49      9.05 o 
  -2  13   1       12.45       12.18      0.63 o 
  -1  13   1        1.26        8.21      1.08 o 
   0  13   1       12.96       12.13      0.94 o 
   1  13   1      342.96      333.45      7.92 o 
   2  13   1        2.17        1.01      0.52 o 
   3  13   1       44.20       42.72      1.10 o 
   4  13   1       37.76       45.70      3.92 o 
   5  13   1       22.67       39.59      1.57 o 
   6  13   1      275.12      256.19      2.58 o 
   7  13   1       24.77       27.88      2.09 o 
   8  13   1        5.91        2.66      2.26 o 
   9  13   1        1.43        3.35      1.34 o 
 -10  14   1        1.16        1.51      1.34 o 
  -9  14   1        1.05       -1.20      1.20 o 
  -8  14   1       44.57       42.78      3.01 o 
  -7  14   1       77.55       77.56      2.05 o 
  -6  14   1      219.88      210.50      2.42 o 
  -5  14   1       93.09       79.87      2.11 o 
  -4  14   1       41.03       39.30      1.32 o 
  -3  14   1      280.42      278.92      3.89 o 
  -2  14   1       11.90        8.11      0.70 o 
  -1  14   1       19.80       28.66      1.14 o 
   0  14   1        0.82        0.68      0.69 o 
   1  14   1       20.98       22.92      1.14 o 
   2  14   1      144.20      143.57      2.11 o 
   3  14   1      224.21      230.41      3.48 o 
   4  14   1       90.68       94.21      3.45 o 
   5  14   1      218.64      229.37      2.48 o 
   6  14   1      356.98      366.79      3.45 o 
   7  14   1       69.17       77.44      5.52 o 
   8  14   1       91.62       94.54      2.70 o 
   9  14   1       69.90       83.78      2.70 o 
  -9  15   1       22.43       14.73      1.64 o 
  -8  15   1       15.73       12.89      1.33 o 
  -7  15   1      215.30      215.73      5.63 o 
  -6  15   1      102.16      100.94      3.31 o 
  -5  15   1       88.68       88.21      2.19 o 
  -4  15   1       10.82        8.06      0.79 o 
  -3  15   1       98.87       98.64      1.62 o 
  -2  15   1       51.63       55.28      3.72 o 
  -1  15   1      290.04      297.44      2.55 o 
   0  15   1       16.08       18.89      1.67 o 
   1  15   1       90.77       68.66      1.76 o 
   2  15   1       33.83       27.71      1.39 o 
   3  15   1      556.54      511.67      6.23 o 
   4  15   1       86.28       70.68      2.46 o 
   5  15   1      183.33      168.54      2.57 o 
   6  15   1        4.67        4.92      1.14 o 
   7  15   1      192.98      189.94      5.43 o 
   8  15   1        4.46        4.60      2.26 o 
   9  15   1       24.58       26.59      2.24 o 
  -9  16   1        0.46       -1.05      1.43 o 
  -8  16   1      123.96      124.71      2.90 o 
  -7  16   1       99.23      103.37      2.45 o 
  -6  16   1       54.32       53.60      2.07 o 
  -5  16   1       89.19       96.89      2.44 o 
  -4  16   1       33.75       26.43      1.37 o 
  -3  16   1      109.97      102.61      2.14 o 
  -2  16   1        0.17        0.01      0.90 o 
  -1  16   1       47.04       41.12      2.42 o 
   0  16   1      140.26      131.25      2.54 o 
   1  16   1       63.53       54.60      4.89 o 
   2  16   1      427.74      435.62      6.64 o 
   3  16   1      532.34      517.64     12.67 o 
   4  16   1       30.34       29.89      1.73 o 
   5  16   1        0.46       -0.81      1.03 o 
   6  16   1       26.03       12.73      1.28 o 
   7  16   1       12.00        8.29      1.81 o 
   8  16   1       33.07       23.03      2.81 o 
  -9  17   1       67.04       76.48      2.96 o 
  -8  17   1       96.66      104.48      4.17 o 
  -7  17   1        2.82        1.21      1.22 o 
  -6  17   1        0.20        0.69      1.20 o 
  -5  17   1       25.42       25.48      2.48 o 
  -4  17   1       34.24       25.40      1.45 o 
  -3  17   1      152.45      141.85      2.51 o 
  -2  17   1        1.60        2.08      1.86 o 
  -1  17   1       49.00       38.61      3.28 o 
   0  17   1        3.54        6.57      0.79 o 
   1  17   1      380.91      345.18      6.95 o 
   2  17   1      453.52      444.21      9.09 o 
   3  17   1       77.72       78.72      1.74 o 
   4  17   1      265.30      241.67      2.99 o 
   5  17   1        0.14        0.05      1.08 o 
   6  17   1       69.39       71.59      2.21 o 
   7  17   1       61.58       56.04      2.73 o 
   8  17   1      121.54      152.71      3.98 o 
  -8  18   1        7.53        4.66      2.08 o 
  -7  18   1        2.12        1.36      1.27 o 
  -6  18   1      207.77      192.62      3.08 o 
  -5  18   1      272.64      274.15      3.40 o 
  -4  18   1        0.04       -0.84      1.95 o 
  -3  18   1        5.77        7.13      0.96 o 
  -2  18   1       45.37       50.84      1.65 o 
  -1  18   1      201.74      202.65      4.83 o 
   0  18   1       81.51       90.81      3.62 o 
   1  18   1       48.56       51.64      1.94 o 
   2  18   1        8.05        7.92      0.94 o 
   3  18   1      125.82      139.92      2.10 o 
   4  18   1       26.08       19.63      1.38 o 
   5  18   1       40.55       32.96      2.51 o 
   6  18   1       16.23       17.21      1.67 o 
   7  18   1       49.11       50.22      4.80 o 
   8  18   1        4.81        5.61      1.74 o 
  -8  19   1        0.37       -0.15      1.61 o 
  -7  19   1        2.31       -0.34      1.22 o 
  -6  19   1       31.61       32.80      2.29 o 
  -5  19   1       21.48       26.08      1.92 o 
  -4  19   1        0.65        0.07      1.08 o 
  -3  19   1       18.46       12.33      1.07 o 
  -2  19   1       78.71       69.32      3.19 o 
  -1  19   1        1.63        1.46      0.87 o 
   0  19   1        9.17        6.51      1.03 o 
   1  19   1        1.08        0.21      0.86 o 
   2  19   1       37.34       33.01      2.14 o 
   3  19   1        2.62        2.75      1.09 o 
   4  19   1        2.89        1.48      1.11 o 
   5  19   1        0.80        1.07      1.14 o 
   6  19   1        8.86       10.81      1.35 o 
   7  19   1        5.46        3.30      2.90 o 
  -7  20   1       10.53        5.49      1.46 o 
  -6  20   1       22.45       15.33      1.56 o 
  -5  20   1       31.85       34.77      2.05 o 
  -4  20   1        2.32        0.64      1.30 o 
  -3  20   1       30.81       26.31      1.85 o 
  -2  20   1      104.12       88.42      2.34 o 
  -1  20   1       12.95       13.49      1.06 o 
   0  20   1      156.44      162.03      2.61 o 
   1  20   1        9.06        9.81      1.80 o 
   2  20   1        2.01       -0.86      0.98 o 
   3  20   1       14.97       12.00      1.68 o 
   4  20   1       28.45       26.30      2.33 o 
   5  20   1       14.38       10.82      1.70 o 
   6  20   1       14.44       11.24      1.44 o 
   7  20   1        6.60        7.43      1.87 o 
  -7  21   1        0.36        0.19      1.83 o 
  -6  21   1       17.52       13.93      1.56 o 
  -5  21   1      100.43      108.57      2.71 o 
  -4  21   1        6.83        1.31      1.25 o 
  -3  21   1        9.24        5.15      1.61 o 
  -2  21   1        0.52        0.50      1.14 o 
  -1  21   1      198.00      218.98      3.09 o 
   0  21   1        6.13        4.44      1.28 o 
   1  21   1       10.67        7.53      1.81 o 
   2  21   1        0.82       -0.17      1.11 o 
   3  21   1       20.24       18.81      1.74 o 
   4  21   1        4.57        3.80      1.78 o 
   5  21   1       13.71       12.39      1.91 o 
   6  21   1        0.26       -0.47      1.65 o 
  -6  22   1       27.75       23.40      1.76 o 
  -5  22   1        8.98       11.37      2.26 o 
  -4  22   1       52.79       46.85      2.81 o 
  -3  22   1        0.00       -1.45      1.45 o 
  -2  22   1       30.66       39.24      2.15 o 
  -1  22   1       67.81       73.97      2.44 o 
   0  22   1        1.90       -0.96      1.34 o 
   1  22   1        6.63        4.21      1.72 o 
   2  22   1      122.93      118.19      4.89 o 
   3  22   1       57.81       50.32      4.34 o 
   4  22   1       11.95        9.05      2.71 o 
   5  22   1        5.38       -0.72      2.71 o 
  -5  23   1        4.82        0.90      3.08 o 
  -4  23   1        0.19       -0.54      2.90 o 
  -3  23   1        1.87        2.35      2.53 o 
  -2  23   1        2.20       -1.99      2.53 o 
  -1  23   1       14.32       16.29      2.05 o 
   0  23   1        4.19        2.65      1.72 o 
   1  23   1        3.29        0.45      1.66 o 
   2  23   1       13.23       11.22      2.90 o 
   3  23   1        0.07        1.45      2.71 o 
   4  23   1       33.58       24.98      3.44 o 
  -4  24   1       12.94        6.88      3.08 o 
  -3  24   1       13.79        9.59      3.08 o 
  -2  24   1        3.25        0.18      2.53 o 
  -1  24   1        0.34        0.13      1.85 o 
   0  24   1        2.75        0.28      1.85 o 
   1  24   1        0.13       -2.53      2.53 o 
   2  24   1       21.97       27.33      3.62 o 
   3  24   1       12.08       11.22      3.08 o 
  -2  25   1       82.39       89.59      5.43 o 
  -1  25   1       71.46       72.58      5.07 o 
   0  25   1       12.89       15.38      2.24 o 
   1  25   1       10.50       13.03      3.26 o 
   2  25   1       62.58       77.83      5.07 o 
 -12   0   2      161.91      182.08      3.08 o 
 -11   0   2       37.65       38.01      1.99 o 
 -10   0   2      272.60      283.14      7.06 o 
  -9   0   2      592.32      564.79     17.83 o 
  -8   0   2       11.73       11.76      1.27 o 
  -7   0   2      449.54      473.48      2.71 o 
  -6   0   2       29.02       28.68      1.00 o 
  -5   0   2        0.01        0.20      0.32 o 
  -4   0   2     1314.03     1206.48     11.52 o 
  -3   0   2     1679.67     1775.01     21.15 o 
  -2   0   2      155.96      196.38      2.15 o 
  -1   0   2      610.78      546.36      4.33 o 
   0   0   2      490.88      460.54     19.12 o 
   2   0   2     1126.75     1137.54     14.21 o 
   3   0   2     2133.95     2086.50      7.96 o 
   4   0   2       14.19        9.41      0.77 o 
   5   0   2     2924.76     3158.35     24.70 o 
   6   0   2      211.81      218.11      1.85 o 
   7   0   2       12.52        6.74      0.77 o 
   8   0   2       50.84       43.45      1.47 o 
   9   0   2      255.35      271.71      8.87 o 
  10   0   2       81.33       63.71      2.71 o 
  11   0   2       58.47       72.94      3.08 o 
 -12   1   2        5.56        2.90      1.45 o 
 -11   1   2       21.31       13.76      1.45 o 
 -10   1   2       14.74       12.13      1.63 o 
  -9   1   2      327.99      330.34      9.68 o 
  -8   1   2      373.99      369.92      9.14 o 
  -7   1   2       43.17       41.45      0.90 o 
  -6   1   2      709.38      808.69     13.58 o 
  -5   1   2      112.27      119.41      1.96 o 
  -4   1   2      187.49      215.48      1.68 o 
  -3   1   2     1086.56     1287.91     13.07 o 
  -2   1   2     9692.91     9493.63    206.63 o 
  -1   1   2     3325.30     3268.67     33.90 o 
   0   1   2     1298.70     1270.30      8.23 o 
   1   1   2     2301.72     2405.60     17.92 o 
   2   1   2     3826.93     3808.67     16.38 o 
   3   1   2       97.25       99.92      1.15 o 
   4   1   2      123.33      156.74      1.47 o 
   5   1   2      141.50      151.59      2.92 o 
   6   1   2       81.08       72.27      1.11 o 
   7   1   2      185.09      194.01      2.27 o 
   8   1   2       25.43       18.10      0.95 o 
   9   1   2      165.75      185.75      3.37 o 
  10   1   2       13.41       11.45      1.08 o 
  11   1   2       32.07       19.96      1.52 o 
 -12   2   2        0.74        0.90      1.45 o 
 -11   2   2       20.82       24.25      2.35 o 
 -10   2   2        6.39        6.40      0.95 o 
  -9   2   2       74.56       77.06      1.90 o 
  -8   2   2      234.34      240.87      5.97 o 
  -7   2   2      277.37      275.16      9.01 o 
  -6   2   2      121.00      121.58      2.73 o 
  -5   2   2      832.72      795.56     18.84 o 
  -4   2   2      935.71      853.27     13.29 o 
  -3   2   2    12182.10    11855.19    148.50 o 
  -2   2   2      231.24      296.02      2.76 o 
  -1   2   2     1252.92     1381.06     20.19 o 
   0   2   2       83.06       93.91      1.26 o 
   2   2   2    12968.45    13213.01    190.24 o 
   3   2   2       76.09       81.17      1.12 o 
   4   2   2     1018.08     1067.09      6.33 o 
   5   2   2       35.58       32.16      1.25 o 
   6   2   2       47.63       50.93      1.68 o 
   7   2   2       41.30       52.34      1.17 o 
   8   2   2      157.16      152.30      1.67 o 
   9   2   2       96.52       85.58      2.27 o 
  10   2   2        2.25        0.52      0.82 o 
  11   2   2       93.96       85.82      2.81 o 
 -12   3   2       20.39       16.65      1.81 o 
 -11   3   2        2.87        2.53      1.45 o 
 -10   3   2       27.95       25.77      1.60 o 
  -9   3   2       20.00       20.73      1.41 o 
  -8   3   2      163.65      156.40      1.92 o 
  -7   3   2       15.20        9.14      1.10 o 
  -6   3   2        3.72        5.32      0.55 o 
  -5   3   2       54.11       83.27      1.72 o 
  -4   3   2      173.21      164.28      2.94 o 
  -3   3   2     5970.18     5692.91     72.95 o 
  -2   3   2      728.26      655.57      6.72 o 
  -1   3   2     1244.13     1125.73     17.07 o 
   0   3   2      511.46      516.59      5.79 o 
   1   3   2       21.78       19.50      0.66 o 
   2   3   2     4105.90     4180.07     46.66 o 
   3   3   2     1179.67     1258.45     20.67 o 
   4   3   2      215.83      222.08      5.15 o 
   5   3   2      496.52      492.64     10.55 o 
   6   3   2       86.09       84.49      1.83 o 
   7   3   2        0.14        0.40      0.61 o 
   8   3   2        1.57        0.56      0.72 o 
   9   3   2        9.85       10.43      0.94 o 
  10   3   2        3.97        2.95      3.08 o 
  11   3   2        8.77        2.47      1.13 o 
 -12   4   2        6.31        6.52      1.81 o 
 -11   4   2       70.51       66.84      2.11 o 
 -10   4   2       61.02       63.55      1.92 o 
  -9   4   2        0.00       -0.81      0.90 o 
  -8   4   2       68.41       57.74      1.54 o 
  -7   4   2        5.22        4.48      0.61 o 
  -6   4   2        8.84       10.93      0.87 o 
  -5   4   2     2202.60     2457.76     25.74 o 
  -4   4   2     3025.60     3207.94     40.63 o 
  -3   4   2      238.23      266.25      2.96 o 
  -2   4   2     1048.70      893.72      9.19 o 
  -1   4   2        3.67        9.22      1.14 o 
   0   4   2     1920.93     1876.89     46.23 o 
   1   4   2      305.55      321.25      5.21 o 
   2   4   2      105.55      129.82      2.08 o 
   3   4   2      694.29      688.07     13.27 o 
   4   4   2     1056.69     1133.38     21.10 o 
   5   4   2       39.70       38.67      0.90 o 
   6   4   2      468.74      479.67      9.44 o 
   7   4   2        5.82        6.77      0.66 o 
   8   4   2       20.75       27.73      1.30 o 
   9   4   2        0.62        3.19      1.08 o 
  10   4   2       10.71       14.98      1.20 o 
  11   4   2        7.55        5.77      1.36 o 
 -12   5   2        0.10        0.54      1.81 o 
 -11   5   2        0.16       -1.08      1.08 o 
 -10   5   2       24.92       21.21      1.72 o 
  -9   5   2       10.26        6.52      1.02 o 
  -8   5   2       21.00       14.06      1.02 o 
  -7   5   2       39.38       35.56      1.60 o 
  -6   5   2     1584.75     1636.09     30.03 o 
  -5   5   2       72.76       70.89      0.75 o 
  -4   5   2      178.31      170.65      2.39 o 
  -3   5   2     2669.24     2692.44     24.38 o 
  -2   5   2     5976.90     5453.24     37.52 o 
  -1   5   2     5375.24     5052.79    127.70 o 
   0   5   2     8619.86     8661.20     99.98 o 
   1   5   2     3166.65     3017.91     39.20 o 
   2   5   2     1762.79     1792.01     24.38 o 
   3   5   2      420.76      406.82      6.23 o 
   4   5   2      531.63      684.46     11.41 o 
   5   5   2       27.54       23.93      1.05 o 
   6   5   2      158.04      163.38      3.13 o 
   7   5   2       14.39       15.03      3.98 o 
   8   5   2      203.47      175.91      3.89 o 
   9   5   2        8.87        5.56      1.21 o 
  10   5   2        0.05       -0.81      0.81 o 
 -11   6   2       14.88       13.40      1.41 o 
 -10   6   2       29.63       31.46      2.35 o 
  -9   6   2       18.37       22.54      1.66 o 
  -8   6   2       52.77       50.33      1.60 o 
  -7   6   2        7.61        9.69      1.10 o 
  -6   6   2       98.81       93.59      1.11 o 
  -5   6   2      950.66     1012.36     12.82 o 
  -4   6   2      781.37      803.16     10.76 o 
  -3   6   2      562.22      718.25      5.04 o 
  -2   6   2      434.37      411.89      2.70 o 
  -1   6   2     8901.23     8888.72     68.01 o 
   0   6   2      335.49      365.64      4.94 o 
   1   6   2      944.35      963.30     12.12 o 
   2   6   2       73.93       65.97      1.50 o 
   3   6   2     1149.60     1254.17     27.23 o 
   4   6   2       25.43       36.29      1.18 o 
   5   6   2      321.94      316.94      7.63 o 
   6   6   2      655.95      688.66     11.81 o 
   7   6   2      299.41      265.67      5.88 o 
   8   6   2       60.87       54.64      3.71 o 
   9   6   2       78.15       72.34      4.71 o 
  10   6   2        3.83        3.62      1.34 o 
 -11   7   2       23.17       16.67      1.54 o 
 -10   7   2        3.36        1.87      1.13 o 
  -9   7   2       67.11       61.50      3.72 o 
  -8   7   2       61.52       51.93      1.10 o 
  -7   7   2      115.16      119.86      2.31 o 
  -6   7   2      509.94      511.93      5.53 o 
  -5   7   2        9.53        5.40      0.40 o 
  -4   7   2      289.99      254.71      2.47 o 
  -3   7   2      480.76      513.12      3.92 o 
  -2   7   2     3029.30     3033.22     17.10 o 
  -1   7   2        7.28       11.38      0.45 o 
   0   7   2        0.28        0.97      0.27 o 
   1   7   2       20.70       11.41      0.71 o 
   2   7   2      207.60      173.19      3.46 o 
   3   7   2       24.60       50.35      0.79 o 
   4   7   2       47.31       46.36      1.18 o 
   5   7   2       23.49       24.61      0.86 o 
   6   7   2      355.94      361.97      7.51 o 
   7   7   2      427.47      373.38      5.52 o 
   8   7   2      227.26      227.43     13.94 o 
   9   7   2       94.22       90.08      2.43 o 
  10   7   2        5.32        5.52      0.92 o 
 -11   8   2        1.43        1.54      1.41 o 
 -10   8   2      189.97      177.17      9.52 o 
  -9   8   2       20.61       17.68      1.06 o 
  -8   8   2        5.57        3.65      0.65 o 
  -7   8   2      127.60      129.40      2.05 o 
  -6   8   2       31.27       30.20      0.85 o 
  -5   8   2       24.90       11.39      0.52 o 
  -4   8   2       70.09       47.43      0.77 o 
  -3   8   2     2785.01     2694.93     22.30 o 
  -2   8   2      196.59      189.60      2.10 o 
  -1   8   2      608.15      603.42      4.16 o 
   0   8   2     1267.05     1309.44     13.89 o 
   1   8   2        2.87        3.35      0.88 o 
   2   8   2      273.38      304.19      5.59 o 
   3   8   2       25.24       19.69      1.21 o 
   4   8   2       40.89       48.25      1.27 o 
   5   8   2       62.54       57.78      1.19 o 
   6   8   2       18.28       23.15      2.81 o 
   7   8   2        5.26        8.81      0.88 o 
   8   8   2       87.06       83.95      1.78 o 
   9   8   2        7.74        7.24      1.58 o 
  10   8   2       43.87       52.38      1.71 o 
 -11   9   2       34.63       35.54      1.46 o 
 -10   9   2        1.84        3.74      0.84 o 
  -9   9   2       41.32       38.67      1.62 o 
  -8   9   2        2.32        0.75      0.63 o 
  -7   9   2        5.77        3.09      0.57 o 
  -6   9   2      238.80      225.63      1.96 o 
  -5   9   2       48.88       36.18      0.96 o 
  -4   9   2      903.58      868.80      7.77 o 
  -3   9   2      223.47      200.77      2.72 o 
  -2   9   2     3108.83     3168.33     33.23 o 
  -1   9   2      506.76      551.37      8.05 o 
   0   9   2     1488.83     1568.21     20.74 o 
   1   9   2      973.15     1040.67     14.76 o 
   2   9   2     1535.54     1622.81     21.81 o 
   3   9   2       38.54       32.70      1.22 o 
   4   9   2       17.39       10.39      0.57 o 
   5   9   2        0.06       -0.38      0.60 o 
   6   9   2       56.47       47.80      1.54 o 
   7   9   2      115.15       86.42      1.75 o 
   8   9   2      180.62      165.06      3.97 o 
   9   9   2        0.24       -0.83      0.92 o 
  10   9   2       43.85       44.51      1.73 o 
 -11  10   2        2.42        4.23      0.98 o 
 -10  10   2       30.26       27.16      1.50 o 
  -9  10   2       43.37       41.23      1.36 o 
  -8  10   2       46.28       35.51      1.30 o 
  -7  10   2       24.92       24.81      1.83 o 
  -6  10   2        2.98        2.21      0.55 o 
  -5  10   2       33.57       32.92      1.37 o 
  -4  10   2      180.15      177.64      1.77 o 
  -3  10   2      276.44      296.84      2.79 o 
  -2  10   2      285.01      276.26      4.44 o 
  -1  10   2      185.69      174.12      2.79 o 
   0  10   2      407.62      481.05      5.44 o 
   1  10   2      337.78      329.90      9.60 o 
   2  10   2     1204.37     1302.00     15.22 o 
   3  10   2       29.38       44.63      0.83 o 
   4  10   2       55.24       74.04      1.19 o 
   5  10   2       13.83       10.51      0.75 o 
   6  10   2       16.80       14.17      1.00 o 
   7  10   2      212.88      178.10      4.48 o 
   8  10   2        3.39        6.13      1.20 o 
   9  10   2        0.06        0.30      0.92 o 
  10  10   2       12.69       14.39      1.37 o 
 -11  11   2       36.40       43.85      1.97 o 
 -10  11   2       58.63       49.61      1.92 o 
  -9  11   2       73.08       64.64      1.77 o 
  -8  11   2       50.63       47.08      1.85 o 
  -7  11   2      329.58      297.89      5.21 o 
  -6  11   2        0.28       -0.64      0.64 o 
  -5  11   2      171.36      174.56      1.68 o 
  -4  11   2      370.38      333.30      2.19 o 
  -3  11   2        0.01        1.58      0.59 o 
  -2  11   2      996.37      961.64     17.08 o 
  -1  11   2      418.14      468.65      7.72 o 
   0  11   2      320.21      340.18      4.40 o 
   1  11   2       39.18       26.03      2.50 o 
   2  11   2      756.45      823.25      8.58 o 
   3  11   2       25.96       27.85      0.92 o 
   4  11   2        0.03       -0.30      0.30 o 
   5  11   2       15.19       20.79      1.18 o 
   6  11   2      490.89      464.31      7.61 o 
   7  11   2      115.22       99.17      2.13 o 
   8  11   2       14.97       13.39      1.14 o 
   9  11   2       13.82        9.79      1.34 o 
  10  11   2        0.03       -0.18      1.90 o 
 -10  12   2       36.15       32.24      1.91 o 
  -9  12   2        3.25        1.90      0.92 o 
  -8  12   2       13.58       12.97      0.98 o 
  -7  12   2        2.36        2.83      1.05 o 
  -6  12   2      321.38      310.98      5.04 o 
  -5  12   2     1401.91     1184.62     67.97 o 
  -4  12   2        2.53        2.08      0.68 o 
  -3  12   2      186.41      162.73      2.43 o 
  -2  12   2      474.66      472.87     14.74 o 
  -1  12   2     1068.75     1034.03     13.34 o 
   0  12   2      638.70      703.62      9.07 o 
   1  12   2      463.90      525.86      5.38 o 
   2  12   2      148.04      176.22      1.50 o 
   3  12   2       65.07       71.96      1.33 o 
   4  12   2      138.49      131.16      3.70 o 
   5  12   2       88.31      110.03      3.24 o 
   6  12   2      132.58      129.27      2.25 o 
   7  12   2       19.86       16.96      1.22 o 
   8  12   2        6.87        6.57      1.36 o 
   9  12   2        0.35        0.33      1.20 o 
 -10  13   2        0.11       -0.53      1.23 o 
  -9  13   2       46.09       47.40      1.86 o 
  -8  13   2       15.29       10.52      1.14 o 
  -7  13   2      142.72      129.63      2.46 o 
  -6  13   2      723.62      745.63      7.54 o 
  -5  13   2      358.51      355.66      3.18 o 
  -4  13   2      283.41      269.19      4.12 o 
  -3  13   2      932.59      923.19     10.87 o 
  -2  13   2      148.71      146.16      8.60 o 
  -1  13   2      213.85      201.46      3.47 o 
   0  13   2       65.04       69.79      1.09 o 
   1  13   2      281.55      312.16      2.05 o 
   2  13   2       21.55       26.35      0.97 o 
   3  13   2      286.36      306.01      4.16 o 
   4  13   2        6.78        4.67      0.81 o 
   5  13   2      794.51      779.18      7.42 o 
   6  13   2       25.68       18.56      1.30 o 
   7  13   2       78.11       55.69      2.34 o 
   8  13   2       31.08       26.29      2.13 o 
   9  13   2       27.05       39.20      2.30 o 
 -10  14   2       47.48       46.37      3.17 o 
  -9  14   2        1.03       -1.09      1.20 o 
  -8  14   2       32.52       31.71      2.59 o 
  -7  14   2       91.74       84.84      2.36 o 
  -6  14   2      340.11      355.21      3.73 o 
  -5  14   2       82.50       81.72      2.38 o 
  -4  14   2      103.15      118.57      3.11 o 
  -3  14   2      324.82      309.28      3.54 o 
  -2  14   2      229.87      238.14      2.61 o 
  -1  14   2       19.41       22.55      1.21 o 
   0  14   2        5.74        4.20      0.63 o 
   1  14   2       98.35       96.65      1.41 o 
   2  14   2      460.37      512.76      6.93 o 
   3  14   2      330.39      315.23      6.85 o 
   4  14   2      262.86      270.74      4.46 o 
   5  14   2      612.80      662.28      4.40 o 
   6  14   2       62.09       62.81      5.52 o 
   7  14   2       14.03       13.46      3.35 o 
   8  14   2       20.20       18.46      1.70 o 
   9  14   2       46.50       48.33      2.57 o 
 -10  15   2        3.64        3.62      1.51 o 
  -9  15   2        0.01       -1.01      1.30 o 
  -8  15   2        3.61        2.05      1.09 o 
  -7  15   2       49.58       40.85      3.02 o 
  -6  15   2        2.75        1.99      1.32 o 
  -5  15   2       74.46       78.76      3.58 o 
  -4  15   2       65.02       56.23      1.54 o 
  -3  15   2      353.91      378.32      4.93 o 
  -2  15   2      348.50      344.77      2.53 o 
  -1  15   2       10.92       12.91      0.97 o 
   0  15   2      110.50      113.98      1.56 o 
   1  15   2        0.23       -0.12      0.53 o 
   2  15   2       58.39       51.98      2.01 o 
   3  15   2      265.82      265.07      7.31 o 
   4  15   2        3.31        3.37      1.04 o 
   5  15   2       68.13       58.23      3.91 o 
   6  15   2        5.22        3.18      1.39 o 
   7  15   2        1.82        0.72      2.35 o 
   8  15   2      101.80      110.44      3.09 o 
  -9  16   2        1.39       -1.43      1.43 o 
  -8  16   2       23.26       19.51      1.46 o 
  -7  16   2       42.15       39.77      2.00 o 
  -6  16   2       45.57       54.32      2.08 o 
  -5  16   2      142.14      133.53      2.49 o 
  -4  16   2       83.95       74.31      3.00 o 
  -3  16   2      486.96      478.02      9.07 o 
  -2  16   2     1009.68      986.27     10.95 o 
  -1  16   2      156.12      172.06      2.41 o 
   0  16   2       39.66       28.35      1.14 o 
   1  16   2      194.02      169.66      3.58 o 
   2  16   2      106.38      106.52      2.11 o 
   3  16   2      128.55      131.72      3.75 o 
   4  16   2        5.19        4.58      1.06 o 
   5  16   2        7.31        5.07      1.12 o 
   6  16   2      132.89      121.66      3.17 o 
   7  16   2       24.68       19.17      3.35 o 
   8  16   2        0.03       -0.70      1.57 o 
  -9  17   2        4.75        2.72      1.61 o 
  -8  17   2        0.26       -0.43      1.20 o 
  -7  17   2        0.34        1.44      1.16 o 
  -6  17   2      659.15      670.96      8.36 o 
  -5  17   2      355.54      320.68      4.17 o 
  -4  17   2      133.69      143.13      2.84 o 
  -3  17   2       10.93        8.59      0.99 o 
  -2  17   2     1651.95     1687.63     30.04 o 
  -1  17   2      204.73      199.28      3.60 o 
   0  17   2        6.99        3.19      0.76 o 
   1  17   2       37.53       37.15      2.53 o 
   2  17   2       74.49       73.59      2.33 o 
   3  17   2       83.44       86.82      1.81 o 
   4  17   2       99.29       96.07      2.81 o 
   5  17   2        1.63        3.26      1.10 o 
   6  17   2       36.77       41.05      2.52 o 
   7  17   2      144.79      169.03      3.80 o 
   8  17   2        0.60        0.74      1.61 o 
  -8  18   2        0.09       -2.90      2.90 o 
  -7  18   2      133.53      132.14      2.79 o 
  -6  18   2       29.42       32.39      1.99 o 
  -5  18   2       56.83       66.78      2.24 o 
  -4  18   2       21.36       17.85      1.31 o 
  -3  18   2       65.60       56.03      1.75 o 
  -2  18   2      260.13      293.81      2.89 o 
  -1  18   2      601.21      528.84      8.78 o 
   0  18   2      619.80      590.46     13.32 o 
   1  18   2       17.93       11.60      0.93 o 
   2  18   2        0.50        0.91      0.82 o 
   3  18   2       10.36        8.29      0.96 o 
   4  18   2       65.08       55.67      2.53 o 
   5  18   2        8.56        8.94      1.23 o 
   6  18   2       13.04        7.53      1.70 o 
   7  18   2      120.03      127.53      3.56 o 
  -8  19   2        4.18        3.21      1.74 o 
  -7  19   2       49.78       57.18      2.34 o 
  -6  19   2      134.71      143.80      2.92 o 
  -5  19   2        3.69        3.40      1.21 o 
  -4  19   2       12.90       11.22      1.29 o 
  -3  19   2       10.46       11.78      1.14 o 
  -2  19   2      416.50      432.81      8.18 o 
  -1  19   2       15.12       18.74      2.03 o 
   0  19   2       12.99       11.40      2.35 o 
   1  19   2       22.27       20.18      1.70 o 
   2  19   2       20.22       18.42      1.17 o 
   3  19   2       77.70       69.52      2.13 o 
   4  19   2       14.62       11.24      1.27 o 
   5  19   2       54.78       56.97      2.19 o 
   6  19   2       13.87        9.99      1.78 o 
   7  19   2       18.85       16.84      2.00 o 
  -7  20   2       15.02       15.32      2.00 o 
  -6  20   2       13.81       13.92      1.52 o 
  -5  20   2      182.09      184.91      3.22 o 
  -4  20   2       56.61       54.58      2.22 o 
  -3  20   2        4.07        3.51      1.04 o 
  -2  20   2        5.05        8.80      1.28 o 
  -1  20   2        3.36        3.27      1.21 o 
   0  20   2        6.89        6.71      1.90 o 
   1  20   2        5.09        5.04      1.27 o 
   2  20   2        0.17       -0.54      0.98 o 
   3  20   2      147.87      137.60      2.66 o 
   4  20   2       22.93       23.31      1.70 o 
   5  20   2       26.94       19.12      1.96 o 
   6  20   2        0.15       -1.52      1.60 o 
  -7  21   2       75.11       82.20      3.32 o 
  -6  21   2       22.04       36.78      2.22 o 
  -5  21   2      131.71      127.68      2.91 o 
  -4  21   2       53.92       65.24      4.16 o 
  -3  21   2       35.76       36.88      2.47 o 
  -2  21   2       20.76       11.27      2.04 o 
  -1  21   2        0.00       -1.20      1.20 o 
   0  21   2      124.77      138.92      3.52 o 
   1  21   2       33.01       35.35      2.49 o 
   2  21   2        0.41       -1.03      1.52 o 
   3  21   2        0.07        0.54      2.53 o 
   4  21   2       76.74       74.57      4.71 o 
   5  21   2       42.10       36.28      2.81 o 
   6  21   2       41.94       50.94      4.89 o 
  -6  22   2       94.73      106.24      5.25 o 
  -5  22   2        4.78        6.94      1.83 o 
  -4  22   2       52.18       59.08      2.94 o 
  -3  22   2        8.73       10.43      1.83 o 
  -2  22   2      170.68      192.50      3.16 o 
  -1  22   2        0.76       -0.61      1.28 o 
   0  22   2       37.40       33.64      2.75 o 
   1  22   2       18.85       17.96      1.91 o 
   2  22   2       18.02        8.14      2.71 o 
   3  22   2        0.91        0.90      2.35 o 
   4  22   2        5.73        6.88      2.71 o 
   5  22   2        0.08        0.00      2.71 o 
  -5  23   2       23.96       36.40      2.81 o 
  -4  23   2       20.08       16.50      2.00 o 
  -3  23   2        1.47        0.09      1.57 o 
  -2  23   2        6.61        6.47      1.43 o 
  -1  23   2      152.84      158.10      4.37 o 
   0  23   2       10.48       11.53      3.26 o 
   1  23   2        0.32       -0.78      1.65 o 
   2  23   2        0.33       -1.27      2.35 o 
   3  23   2        1.41       -2.53      2.53 o 
   4  23   2      103.95      114.03      5.25 o 
  -4  24   2        0.00        0.00      2.71 o 
  -3  24   2        9.13       10.86      3.26 o 
  -2  24   2       29.28       33.12      3.62 o 
  -1  24   2        0.11        2.71      1.79 o 
   0  24   2       41.30       42.80      4.34 o 
   1  24   2        1.01       -2.17      2.71 o 
   2  24   2       29.41       24.98      3.44 o 
   3  24   2       71.23       84.52      5.25 o 
  -2  25   2        1.10        2.53      3.08 o 
  -1  25   2        1.73       -1.09      1.98 o 
   0  25   2        1.80        0.34      1.98 o 
   1  25   2        0.05       -2.71      2.71 o 
 -12   1   3       15.62       21.30      1.52 o 
 -11   1   3      315.97      321.69      5.61 o 
 -10   1   3      873.05      934.38     10.11 o 
  -9   1   3      136.15      137.78      1.07 o 
  -8   1   3      174.59      176.34      1.48 o 
  -7   1   3       12.28        6.54      0.46 o 
  -6   1   3      322.22      322.47      4.03 o 
  -5   1   3        0.00        1.50      0.52 o 
  -4   1   3       10.84       16.27      0.71 o 
  -3   1   3     1835.31     1838.89     13.83 o 
  -2   1   3       55.46       50.79      0.54 o 
  -1   1   3     2194.93     2235.54     21.16 o 
   0   1   3     8132.54     8152.12     97.46 o 
   2   1   3     3716.55     3837.24     29.44 o 
   3   1   3        0.44        1.72      0.51 o 
   4   1   3      388.39      418.39      2.67 o 
   5   1   3       28.08       25.55      0.82 o 
   6   1   3       19.96       16.13      1.22 o 
   7   1   3       64.22       68.29      1.22 o 
   8   1   3      110.01      117.00      1.67 o 
   9   1   3       33.07       29.10      1.42 o 
  10   1   3        1.10        1.57      1.09 o 
 -12   2   3       11.82        9.23      1.63 o 
 -11   2   3       44.44       50.68      2.53 o 
 -10   2   3       23.79       30.25      3.51 o 
  -9   2   3      539.38      540.18      6.46 o 
  -8   2   3       17.32       13.92      1.33 o 
  -7   2   3      622.14      651.24      6.21 o 
  -6   2   3      344.81      300.63      4.14 o 
  -5   2   3       36.44       37.09      0.84 o 
  -4   2   3     1361.11     1292.56     11.99 o 
  -3   2   3     4732.62     4819.85     36.12 o 
  -2   2   3       94.27       78.96      0.93 o 
  -1   2   3      192.47      164.10      1.85 o 
   0   2   3     2284.48     2230.78     32.93 o 
   1   2   3     1659.39     1670.52     13.25 o 
   2   2   3     1411.76     1461.93     13.43 o 
   3   2   3       40.79       52.19      1.56 o 
   4   2   3        8.91        8.99      0.51 o 
   5   2   3       71.62       61.95      1.16 o 
   6   2   3        6.51        6.65      0.69 o 
   7   2   3      748.31      769.93     10.79 o 
   8   2   3      202.40      194.27      3.13 o 
   9   2   3        2.55        1.41      0.72 o 
  10   2   3      188.42      174.21      2.68 o 
 -12   3   3       57.50       71.85      3.08 o 
 -11   3   3        8.11        6.34      1.15 o 
 -10   3   3       19.18        9.26      1.08 o 
  -9   3   3       46.52       48.18      2.57 o 
  -8   3   3       21.28       21.03      1.87 o 
  -7   3   3       84.46       96.02      2.01 o 
  -6   3   3        0.67        1.11      0.32 o 
  -5   3   3      204.23      254.98      4.00 o 
  -4   3   3      184.00      148.64      1.63 o 
  -3   3   3      396.05      366.90      3.25 o 
  -2   3   3       11.85       10.72      0.56 o 
  -1   3   3      133.48      130.59      2.39 o 
   0   3   3      781.21      712.24      9.40 o 
   1   3   3      174.98      150.53      0.90 o 
   2   3   3     2165.32     2201.45     24.14 o 
   3   3   3      615.57      665.62      7.97 o 
   4   3   3      274.33      352.12      6.37 o 
   5   3   3       24.23       23.59      0.95 o 
   6   3   3      681.41      675.19     10.65 o 
   7   3   3        5.20        4.03      1.70 o 
   8   3   3      258.75      253.60      3.42 o 
   9   3   3       84.47       77.05      1.52 o 
  10   3   3        0.36        0.76      1.83 o 
 -12   4   3        0.12       -0.18      1.63 o 
 -11   4   3        5.34        4.67      1.21 o 
 -10   4   3        7.01        2.64      1.08 o 
  -9   4   3      197.23      208.27      1.66 o 
  -8   4   3      219.61      226.69      4.66 o 
  -7   4   3      371.37      385.88      6.84 o 
  -6   4   3        3.66        3.53      0.31 o 
  -5   4   3       98.31      112.05      1.65 o 
  -4   4   3      784.11      745.02     10.35 o 
  -3   4   3     1733.52     1735.54     18.32 o 
  -2   4   3        6.49        7.45      0.79 o 
  -1   4   3      912.06      914.52     12.16 o 
   0   4   3       58.81       50.33      1.51 o 
   1   4   3      518.67      515.93      5.75 o 
   2   4   3      115.39      116.40      1.14 o 
   3   4   3       79.36       78.26      1.39 o 
   4   4   3       44.44       59.96      1.13 o 
   5   4   3       63.82       58.05      1.14 o 
   6   4   3       41.16       45.10      2.38 o 
   7   4   3      667.09      658.59     12.04 o 
   8   4   3      102.75       99.57      1.88 o 
   9   4   3        0.49       -0.71      0.78 o 
  10   4   3       27.98       25.75      2.04 o 
 -12   5   3       29.64       36.74      3.08 o 
 -11   5   3        5.24        3.84      1.21 o 
 -10   5   3       16.94       11.95      1.27 o 
  -9   5   3       19.21       15.49      1.21 o 
  -8   5   3        3.39        3.05      2.08 o 
  -7   5   3       20.11       26.10      1.24 o 
  -6   5   3       78.90       71.13      0.73 o 
  -5   5   3     2262.09     2407.73     33.72 o 
  -4   5   3     4907.47     5147.28     68.71 o 
  -3   5   3       24.99       16.45      0.46 o 
  -2   5   3     3147.00     3099.96     32.52 o 
  -1   5   3      978.33      907.68     11.52 o 
   0   5   3       51.20       39.34      0.81 o 
   1   5   3       10.45       18.89      2.19 o 
   2   5   3      122.47      116.74      2.44 o 
   3   5   3       29.20       36.17      0.94 o 
   4   5   3      712.14      800.79     20.09 o 
   5   5   3       39.53       47.83      1.14 o 
   6   5   3      715.54      746.11     13.11 o 
   7   5   3      139.77      141.16      3.35 o 
   8   5   3       14.45       15.20      0.98 o 
   9   5   3       20.33       18.26      1.22 o 
  10   5   3       17.64       13.58      1.09 o 
 -12   6   3       61.44       93.94      3.98 o 
 -11   6   3       34.39       33.79      2.16 o 
 -10   6   3       16.41       16.08      1.34 o 
  -9   6   3        1.90        0.50      0.56 o 
  -8   6   3      172.01      155.12      1.99 o 
  -7   6   3      145.41      140.32      3.00 o 
  -6   6   3      322.15      356.30      4.93 o 
  -5   6   3       25.06       22.40      0.69 o 
  -4   6   3       49.15       36.39      0.90 o 
  -3   6   3     1250.66     1203.07     11.21 o 
  -2   6   3      842.49      923.91     10.15 o 
  -1   6   3       24.01       34.81      0.71 o 
   0   6   3      613.06      582.92     10.62 o 
   1   6   3        0.12        0.58      0.27 o 
   2   6   3      250.14      270.90      5.73 o 
   3   6   3        1.77        0.83      0.49 o 
   4   6   3      484.59      498.00     10.68 o 
   5   6   3       21.27       17.96      0.99 o 
   6   6   3       64.14       65.85      1.59 o 
   7   6   3       19.58       19.71      3.08 o 
   8   6   3      112.45       89.07      2.43 o 
   9   6   3        0.09        2.71      1.28 o 
  10   6   3        0.23       -0.98      0.98 o 
 -12   7   3       15.09       13.04      1.90 o 
 -11   7   3        3.58       -0.36      1.34 o 
 -10   7   3       10.99        7.82      0.74 o 
  -9   7   3       12.40       12.55      0.88 o 
  -8   7   3      175.61      156.70      1.57 o 
  -7   7   3      453.93      436.72      5.49 o 
  -6   7   3      264.07      285.42      3.66 o 
  -5   7   3        0.98        0.78      0.40 o 
  -4   7   3      261.73      209.84      2.54 o 
  -3   7   3     1490.65     1542.41     12.78 o 
  -2   7   3        9.50        8.39      0.44 o 
  -1   7   3     1339.53     1254.36     10.55 o 
   0   7   3      323.15      369.13      6.71 o 
   1   7   3     1891.67     2035.29     34.50 o 
   2   7   3        0.30       -0.31      0.31 o 
   3   7   3      143.23      163.27      2.47 o 
   4   7   3       63.83       63.98      1.17 o 
   5   7   3       39.88       37.61      1.67 o 
   6   7   3       72.04       71.09      2.11 o 
   7   7   3       98.87      101.93      2.49 o 
   8   7   3       40.06       38.56      2.11 o 
   9   7   3        6.50        7.46      1.63 o 
  10   7   3       35.60       43.60      1.78 o 
 -11   8   3        0.18       -0.27      1.43 o 
 -10   8   3        3.55        3.94      0.83 o 
  -9   8   3      119.59      105.72      2.06 o 
  -8   8   3        7.67        8.07      0.73 o 
  -7   8   3      249.22      267.73      4.37 o 
  -6   8   3      234.87      232.12      3.59 o 
  -5   8   3        0.07        0.81      0.44 o 
  -4   8   3      601.87      650.12      5.97 o 
  -3   8   3      182.82      155.99      1.54 o 
  -2   8   3      103.00       87.71      0.99 o 
  -1   8   3     1045.69     1124.64     18.21 o 
   0   8   3      236.37      236.95      3.28 o 
   1   8   3      414.08      387.86      6.02 o 
   2   8   3      195.27      159.44      3.45 o 
   3   8   3      211.52      228.20      3.75 o 
   4   8   3       67.38       60.04      1.14 o 
   5   8   3        6.07        2.87      0.60 o 
   6   8   3      149.50      136.38      5.01 o 
   7   8   3       28.23       33.66      1.57 o 
   8   8   3       24.97       22.61      1.40 o 
   9   8   3       12.19       12.21      1.03 o 
  10   8   3        0.07       -1.03      1.03 o 
 -11   9   3       82.24       73.57      4.46 o 
 -10   9   3        1.60        0.31      1.05 o 
  -9   9   3       41.37       35.47      1.36 o 
  -8   9   3      111.95       90.84      2.11 o 
  -7   9   3       22.57       24.39      2.00 o 
  -6   9   3       70.03       72.45      1.27 o 
  -5   9   3        2.61        4.73      0.49 o 
  -4   9   3     1417.05     1293.70     16.56 o 
  -3   9   3       58.39       66.99      0.92 o 
  -2   9   3      223.77      198.67      6.63 o 
  -1   9   3      265.00      268.23      3.23 o 
   0   9   3     3535.24     3787.21     54.69 o 
   1   9   3      641.16      695.78      9.24 o 
   2   9   3        0.89        0.26      0.39 o 
   3   9   3        2.07        5.72      0.48 o 
   4   9   3       37.76       50.66      1.13 o 
   5   9   3       24.14       15.23      1.18 o 
   6   9   3      300.85      296.21      6.54 o 
   7   9   3       38.88       36.20      2.05 o 
   8   9   3       21.25       14.04      1.12 o 
   9   9   3        8.03        8.26      1.07 o 
  10   9   3        6.76        4.41      1.23 o 
 -11  10   3       27.00       39.59      1.69 o 
 -10  10   3        6.75        3.34      0.94 o 
  -9  10   3       41.50       30.50      1.32 o 
  -8  10   3       48.78       38.15      1.36 o 
  -7  10   3      389.89      408.64      7.30 o 
  -6  10   3      164.50      155.28      2.71 o 
  -5  10   3       42.75       43.66      1.03 o 
  -4  10   3      142.82      151.45      2.17 o 
  -3  10   3     1308.08     1305.20     15.82 o 
  -2  10   3        3.43        7.69      0.88 o 
  -1  10   3      262.23      299.80      5.25 o 
   0  10   3      422.60      506.96      9.69 o 
   1  10   3      114.48      105.75      1.97 o 
   2  10   3      914.95      990.60     16.15 o 
   3  10   3      235.51      255.45      4.38 o 
   4  10   3       57.14       61.45      1.27 o 
   5  10   3        1.18        0.24      0.82 o 
   6  10   3        7.14        4.32      0.98 o 
   7  10   3      380.03      365.86      4.68 o 
   8  10   3        0.00        0.17      1.07 o 
   9  10   3       36.26       36.55      2.13 o 
 -11  11   3      112.26      143.51     14.84 o 
 -10  11   3        6.47        6.72      1.07 o 
  -9  11   3        2.25       -0.39      0.82 o 
  -8  11   3       43.12       37.96      1.41 o 
  -7  11   3      831.47      828.94     18.10 o 
  -6  11   3      131.45      135.79      3.70 o 
  -5  11   3      716.02      601.42     26.21 o 
  -4  11   3      181.32      177.51      2.08 o 
  -3  11   3        1.69        0.91      0.52 o 
  -2  11   3      180.86      220.70      5.20 o 
  -1  11   3     2403.92     2695.89     39.66 o 
   0  11   3      411.20      402.43      6.74 o 
   1  11   3      519.12      539.66      7.08 o 
   2  11   3      198.55      200.96      3.06 o 
   3  11   3     1544.04     1637.88     29.91 o 
   4  11   3       95.73      106.05      2.35 o 
   5  11   3       68.10       55.80      1.77 o 
   6  11   3      268.56      262.90      6.34 o 
   7  11   3       39.59       49.34      1.92 o 
   8  11   3        8.62        2.90      1.30 o 
   9  11   3        2.85        3.84      1.34 o 
 -11  12   3       70.32       75.10      5.61 o 
 -10  12   3      134.36      137.77      5.88 o 
  -9  12   3        0.72       -0.74      0.85 o 
  -8  12   3       25.10       18.57      1.15 o 
  -7  12   3      145.21      152.06      3.35 o 
  -6  12   3      107.06       83.43      1.86 o 
  -5  12   3      151.82      140.96      2.76 o 
  -4  12   3       77.23       97.28      1.55 o 
  -3  12   3       77.03       60.45      1.22 o 
  -2  12   3      380.37      402.72      7.11 o 
  -1  12   3       59.52       73.20      1.78 o 
   0  12   3      139.03      164.17      2.59 o 
   1  12   3        9.45       11.58      0.78 o 
   2  12   3      798.31      843.39      8.34 o 
   3  12   3      592.49      620.61      9.08 o 
   4  12   3       14.71       20.40      1.08 o 
   5  12   3      120.33      126.47      4.09 o 
   6  12   3      261.89      280.35      4.69 o 
   7  12   3       62.15       70.24      2.55 o 
   8  12   3       40.58       47.00      2.90 o 
   9  12   3        5.94        3.76      1.90 o 
 -10  13   3       14.90       15.64      3.26 o 
  -9  13   3        6.21        7.73      1.31 o 
  -8  13   3       50.96       46.13      1.75 o 
  -7  13   3      120.09      100.00      3.00 o 
  -6  13   3       11.54        8.62      0.90 o 
  -5  13   3      252.43      276.13      3.43 o 
  -4  13   3     1438.64     1392.17     19.56 o 
  -3  13   3      755.00      715.66      7.39 o 
  -2  13   3      521.85      523.56      8.82 o 
  -1  13   3       36.38       41.27      1.04 o 
   0  13   3      130.28      127.94      2.01 o 
   1  13   3        5.38        6.33      0.57 o 
   2  13   3        2.00        1.40      0.57 o 
   3  13   3      196.01      195.65      4.65 o 
   4  13   3      178.50      169.44      4.81 o 
   5  13   3      633.14      585.45     12.02 o 
   6  13   3      241.11      267.37      6.61 o 
   7  13   3        7.43       11.13      2.62 o 
   8  13   3        3.50        2.23      1.43 o 
   9  13   3       29.75       26.20      4.16 o 
 -10  14   3       14.22       21.66      1.98 o 
  -9  14   3       17.55       15.40      1.29 o 
  -8  14   3        0.10       -0.60      1.01 o 
  -7  14   3        0.35        1.05      1.09 o 
  -6  14   3      422.48      417.11     12.62 o 
  -5  14   3      323.86      342.22      3.94 o 
  -4  14   3      257.22      237.87      4.59 o 
  -3  14   3     1122.53     1081.74     17.44 o 
  -2  14   3      363.89      414.96      6.23 o 
  -1  14   3       16.19       18.41      1.35 o 
   0  14   3        8.95       11.84      0.75 o 
   1  14   3       26.24       33.99      1.03 o 
   2  14   3        0.01        0.65      0.58 o 
   3  14   3        0.84        0.90      1.10 o 
   4  14   3      118.55      123.73      5.43 o 
   5  14   3      572.53      588.39      5.21 o 
   6  14   3        5.06        1.00      1.90 o 
   7  14   3      875.23      903.54     13.12 o 
   8  14   3       40.71       48.41      2.60 o 
 -10  15   3       32.74       40.80      2.43 o 
  -9  15   3       69.64       77.84      3.80 o 
  -8  15   3       23.36       15.60      1.44 o 
  -7  15   3      102.58      100.55      3.64 o 
  -6  15   3     1767.80     1727.49     24.17 o 
  -5  15   3      327.77      315.55      6.25 o 
  -4  15   3      218.48      224.51      3.32 o 
  -3  15   3       49.72       49.11      1.69 o 
  -2  15   3     4289.13     3781.09    316.14 o 
  -1  15   3       35.40       46.20      1.21 o 
   0  15   3       25.63       24.86      1.20 o 
   1  15   3        6.58        4.78      0.60 o 
   2  15   3       97.41       97.00      2.32 o 
   3  15   3       52.37       42.76      1.53 o 
   4  15   3       49.03       52.80      2.49 o 
   5  15   3      189.88      175.74      6.52 o 
   6  15   3      352.36      343.07      6.15 o 
   7  15   3       44.55       52.61      4.71 o 
   8  15   3      115.56      129.69      3.53 o 
  -9  16   3       46.66       51.31      2.57 o 
  -8  16   3       96.47      100.03      4.11 o 
  -7  16   3      412.75      423.68     10.97 o 
  -6  16   3      369.14      349.34      3.64 o 
  -5  16   3      518.07      504.02      9.48 o 
  -4  16   3      124.35      125.37      2.05 o 
  -3  16   3      182.12      194.23      3.60 o 
  -2  16   3      737.00      784.82      8.12 o 
  -1  16   3      886.00      984.18     11.36 o 
   0  16   3       49.51       41.82      1.25 o 
   1  16   3      154.39      158.38      2.38 o 
   2  16   3      267.21      259.12      4.18 o 
   3  16   3      237.17      229.10      3.62 o 
   4  16   3       36.30       32.96      2.29 o 
   5  16   3       16.37       14.39      1.72 o 
   6  16   3        0.34       -0.03      2.53 o 
   7  16   3      165.90      199.12      4.25 o 
   8  16   3      101.68      105.77      3.30 o 
  -9  17   3       42.45       45.89      2.70 o 
  -8  17   3       17.17       15.88      1.46 o 
  -7  17   3       54.77       66.55      2.19 o 
  -6  17   3        4.22        3.81      1.25 o 
  -5  17   3       26.05       35.23      3.39 o 
  -4  17   3       16.68       16.94      1.08 o 
  -3  17   3        9.14        9.94      1.03 o 
  -2  17   3        4.58        5.98      1.92 o 
  -1  17   3      215.42      207.15      3.89 o 
   0  17   3       66.55       51.36      1.88 o 
   1  17   3       26.37       17.75      1.08 o 
   2  17   3       15.85       13.98      0.97 o 
   3  17   3      182.90      199.66      2.91 o 
   4  17   3       59.54       56.28      2.62 o 
   5  17   3        1.61       -1.39      1.39 o 
   6  17   3        4.29        2.43      1.57 o 
   7  17   3        0.34        1.55      1.70 o 
  -9  18   3        7.85        8.14      1.74 o 
  -8  18   3      131.74      161.00      5.79 o 
  -7  18   3        2.21        1.32      1.25 o 
  -6  18   3        0.07        0.15      1.18 o 
  -5  18   3       86.19       87.04      3.67 o 
  -4  18   3        0.80        1.78      0.93 o 
  -3  18   3        0.04        2.73      1.03 o 
  -2  18   3       32.02       27.41      1.53 o 
  -1  18   3        0.05        1.92      0.94 o 
   0  18   3      204.24      193.43      2.41 o 
   1  18   3        6.83        4.89      0.90 o 
   2  18   3        0.59        0.27      0.88 o 
   3  18   3       42.81       46.25      1.94 o 
   4  18   3        1.44        0.48      1.43 o 
   5  18   3        0.02       -1.39      1.39 o 
   6  18   3        0.48       -1.53      1.60 o 
   7  18   3        2.38        2.46      1.74 o 
  -8  19   3       10.68       10.41      1.83 o 
  -7  19   3       95.65      111.12      3.54 o 
  -6  19   3      158.57      148.34      2.89 o 
  -5  19   3       31.76       30.21      1.98 o 
  -4  19   3       94.68       86.43      2.40 o 
  -3  19   3      488.23      473.32      6.56 o 
  -2  19   3      107.23      125.55      2.79 o 
  -1  19   3      427.50      389.51     10.86 o 
   0  19   3       43.52       40.96      3.08 o 
   1  19   3        1.24       -0.97      1.09 o 
   2  19   3       10.59       10.90      1.38 o 
   3  19   3       16.66       14.70      1.30 o 
   4  19   3        1.49       -1.23      1.54 o 
   5  19   3       62.04       62.77      2.99 o 
   6  19   3      117.17      112.86      3.52 o 
  -7  20   3       75.95       93.52      3.43 o 
  -6  20   3       67.99       84.39      2.61 o 
  -5  20   3        0.01       -0.89      1.25 o 
  -4  20   3        8.87        4.54      1.28 o 
  -3  20   3       54.07       59.85      2.33 o 
  -2  20   3        1.14        2.44      1.56 o 
  -1  20   3       13.96        7.69      1.60 o 
   0  20   3        6.36        5.20      1.60 o 
   1  20   3        0.34       -1.45      1.45 o 
   2  20   3        1.22       -1.34      1.34 o 
   3  20   3      121.06      127.26      3.65 o 
   4  20   3      140.10      133.95      3.71 o 
   5  20   3        3.75        4.49      1.99 o 
   6  20   3       37.18       46.10      2.88 o 
  -7  21   3       40.76       35.50      2.91 o 
  -6  21   3      119.98      117.17      2.98 o 
  -5  21   3       20.53       14.81      1.56 o 
  -4  21   3       24.28       17.18      1.91 o 
  -3  21   3        1.79        0.97      1.25 o 
  -2  21   3      303.76      267.12      6.49 o 
  -1  21   3       12.15       12.11      1.85 o 
   0  21   3        9.25        3.03      1.60 o 
   1  21   3       14.57        9.47      1.66 o 
   2  21   3       11.89       10.32      2.53 o 
   3  21   3        2.99        0.18      2.53 o 
   4  21   3        7.80        3.80      2.53 o 
   5  21   3        0.00       -0.58      1.78 o 
  -6  22   3        0.59        1.09      2.90 o 
  -5  22   3        0.30       -0.86      1.70 o 
  -4  22   3        3.88        1.73      1.70 o 
  -3  22   3       76.01       80.94      3.25 o 
  -2  22   3        0.23       -0.23      1.30 o 
  -1  22   3       18.29       11.75      2.04 o 
   0  22   3        7.07        5.16      1.79 o 
   1  22   3        4.19        3.17      1.66 o 
   2  22   3       88.68       85.07      4.52 o 
   3  22   3       16.04       13.03      3.08 o 
   4  22   3        5.23        5.61      2.71 o 
  -5  23   3       11.99       13.43      2.00 o 
  -4  23   3        3.59        7.03      1.87 o 
  -3  23   3      122.15      116.09      3.61 o 
  -2  23   3       10.92        7.82      1.52 o 
  -1  23   3       84.50       94.94      2.74 o 
   0  23   3        4.27        4.25      1.79 o 
   1  23   3        7.49        1.99      2.53 o 
   2  23   3        7.31        4.71      2.53 o 
   3  23   3        9.81        5.43      2.90 o 
  -4  24   3       38.03       43.26      4.71 o 
  -3  24   3        1.39       -0.36      2.90 o 
  -2  24   3      117.18      137.19      5.79 o 
  -1  24   3       11.89        7.46      2.17 o 
   0  24   3        0.31       -0.57      1.85 o 
   1  24   3        5.25        4.52      2.90 o 
   2  24   3       27.05       15.93      3.26 o 
  -2  25   3       48.47       58.10      5.07 o 
  -1  25   3      100.21      150.54      5.70 o 
   0  25   3        3.19       -0.18      2.90 o 
 -12   0   4        0.14       -1.27      1.27 o 
 -11   0   4        5.17        2.53      1.27 o 
 -10   0   4      177.74      197.66      5.43 o 
  -9   0   4      473.07      516.30      4.62 o 
  -8   0   4      294.16      281.49      4.17 o 
  -7   0   4      423.17      416.04      7.77 o 
  -6   0   4      495.70      488.77      6.11 o 
  -5   0   4      721.65      639.09      7.42 o 
  -4   0   4       18.78       21.37      0.45 o 
  -3   0   4       78.96       47.70      0.52 o 
  -2   0   4     9595.93     9462.71     78.87 o 
  -1   0   4     9326.74     9117.62     64.12 o 
   0   0   4     4572.85     4697.16     38.28 o 
   1   0   4     4195.74     4324.99     21.30 o 
   2   0   4      606.56      778.23      2.85 o 
   3   0   4        3.09        1.81      0.64 o 
   4   0   4      259.70      289.46      2.49 o 
   5   0   4      141.05      139.48      1.98 o 
   6   0   4       95.98      109.51      2.18 o 
   7   0   4      130.17      122.88      2.99 o 
   8   0   4      621.99      636.04      4.34 o 
   9   0   4       24.84       21.53      1.72 o 
  10   0   4       22.33       26.24      2.90 o 
 -12   1   4       37.01       43.80      1.81 o 
 -11   1   4        0.66        0.49      0.76 o 
 -10   1   4       31.80       34.70      1.61 o 
  -9   1   4      207.98      200.83      3.29 o 
  -8   1   4      317.99      312.27      5.35 o 
  -7   1   4      100.05       96.09      1.00 o 
  -6   1   4     1154.83     1172.03     11.47 o 
  -5   1   4      186.47      193.16      2.09 o 
  -4   1   4      208.88      234.99      1.82 o 
  -3   1   4      910.28      889.94      4.64 o 
  -2   1   4     1375.14     1358.57      6.71 o 
  -1   1   4      469.09      515.23      3.01 o 
   0   1   4     4727.89     4876.30     17.53 o 
   1   1   4      216.73      240.22      1.07 o 
   2   1   4     3900.55     4247.14     33.45 o 
   3   1   4      587.04      646.40      6.62 o 
   4   1   4      369.23      320.35      2.97 o 
   5   1   4      152.38      165.78      2.01 o 
   6   1   4     2326.15     2381.52     15.15 o 
   7   1   4       13.64       14.84      0.79 o 
   8   1   4       79.53       72.80      1.49 o 
   9   1   4       65.17       65.19      1.49 o 
  10   1   4        4.75        5.99      1.28 o 
 -12   2   4        1.77        3.73      1.00 o 
 -11   2   4       17.41       15.08      1.00 o 
 -10   2   4      514.99      525.33     10.69 o 
  -9   2   4      307.33      293.08      5.96 o 
  -8   2   4     1416.77     1438.81     19.02 o 
  -7   2   4       15.41       10.88      1.08 o 
  -6   2   4     1097.40     1191.81     12.97 o 
  -5   2   4     1917.44     1846.10     65.33 o 
  -4   2   4      306.59      381.03      3.73 o 
  -3   2   4      541.79      483.36      3.22 o 
  -2   2   4      436.03      409.43      2.82 o 
  -1   2   4     6698.19     6660.86     71.12 o 
   0   2   4     3491.62     3590.54     28.03 o 
   1   2   4     1946.20     1985.74     17.90 o 
   2   2   4     2015.91     2160.12     20.87 o 
   3   2   4      592.97      669.38     11.36 o 
   4   2   4      144.94      158.50      2.35 o 
   5   2   4       28.10       34.65      0.95 o 
   6   2   4      212.49      208.47      2.48 o 
   7   2   4       55.41       51.50      1.57 o 
   8   2   4       26.60       29.20      1.36 o 
   9   2   4       10.85        8.55      0.86 o 
  10   2   4        0.67        0.05      1.21 o 
 -12   3   4        0.02       -1.45      1.63 o 
 -11   3   4      157.03      165.02      3.80 o 
 -10   3   4      405.84      408.45      8.76 o 
  -9   3   4      142.86      143.25      3.37 o 
  -8   3   4       59.88       61.40      3.19 o 
  -7   3   4      963.36      944.51     14.89 o 
  -6   3   4       97.48      111.33      2.10 o 
  -5   3   4       10.05       26.37      0.71 o 
  -4   3   4     2322.87     2462.91     24.02 o 
  -3   3   4      664.50      674.42      4.90 o 
  -2   3   4      274.51      277.62      2.85 o 
  -1   3   4      794.72      790.17      9.29 o 
   0   3   4      276.02      285.69      4.47 o 
   1   3   4      296.25      322.27      3.67 o 
   2   3   4        6.08        5.31      0.68 o 
   3   3   4     1380.31     1476.98     31.67 o 
   4   3   4        1.59        6.66      1.98 o 
   5   3   4       29.03       25.67      1.22 o 
   6   3   4       19.14       23.31      1.80 o 
   7   3   4        0.64       -0.53      0.67 o 
   8   3   4       18.60       16.75      1.18 o 
   9   3   4        7.55        7.25      0.83 o 
  10   3   4        4.62        5.16      1.17 o 
 -12   4   4       15.90       14.48      1.99 o 
 -11   4   4        1.44        0.52      0.71 o 
 -10   4   4        0.22        0.44      0.58 o 
  -9   4   4      137.13      138.52      2.75 o 
  -8   4   4        1.46       -0.54      0.97 o 
  -7   4   4       67.70       68.48      1.55 o 
  -6   4   4       98.68       98.80      1.44 o 
  -5   4   4     1271.77     1357.88     14.13 o 
  -4   4   4      862.46      927.13      9.20 o 
  -3   4   4       89.66       86.18      1.02 o 
  -2   4   4      338.60      339.84      4.11 o 
  -1   4   4      422.58      393.54      5.39 o 
   0   4   4       34.80       37.42      1.52 o 
   1   4   4      155.96      157.08      2.93 o 
   2   4   4      112.09      108.88      1.66 o 
   3   4   4        2.68        4.58      0.68 o 
   4   4   4      590.71      654.25     10.29 o 
   5   4   4      739.72      719.20     17.13 o 
   6   4   4      733.94      728.90     11.76 o 
   7   4   4       25.10       22.92      1.43 o 
   8   4   4       22.62       18.11      0.93 o 
   9   4   4       45.33       50.18      1.73 o 
  10   4   4       42.04       53.35      1.86 o 
 -12   5   4       53.38       68.78      3.62 o 
 -11   5   4       21.59       23.49      2.65 o 
 -10   5   4      139.92      129.22      6.66 o 
  -9   5   4       19.07       19.04      1.20 o 
  -8   5   4     1277.44     1270.08     21.44 o 
  -7   5   4       18.23       14.24      1.30 o 
  -6   5   4       47.22       49.71      0.62 o 
  -5   5   4      521.29      477.16      7.09 o 
  -4   5   4     2551.36     2672.98     32.97 o 
  -3   5   4     1434.41     1406.53     15.44 o 
  -2   5   4      789.09      807.66     10.09 o 
  -1   5   4      704.47      624.39      7.73 o 
   0   5   4      275.45      267.08      3.10 o 
   1   5   4        0.63        0.03      0.34 o 
   2   5   4        0.23        0.36      0.39 o 
   3   5   4      107.78       88.57      1.26 o 
   4   5   4     1331.14     1419.99     26.23 o 
   5   5   4       75.16       85.11      1.70 o 
   6   5   4      724.52      702.33     13.39 o 
   7   5   4       23.05       25.62      1.92 o 
   8   5   4        1.12        2.45      0.90 o 
   9   5   4       24.02       21.32      1.38 o 
  10   5   4       48.91       53.90      2.40 o 
 -12   6   4        2.96       -1.34      1.34 o 
 -11   6   4       29.73       35.16      3.10 o 
 -10   6   4        3.13        1.56      0.92 o 
  -9   6   4        2.17        1.64      0.73 o 
  -8   6   4      667.37      633.28     17.71 o 
  -7   6   4     1202.11     1169.24     17.26 o 
  -6   6   4        6.13        3.65      0.40 o 
  -5   6   4       38.86       20.99      0.73 o 
  -4   6   4      942.31      989.88     11.46 o 
  -3   6   4     4692.93     4895.87     54.66 o 
  -2   6   4     1083.92     1044.52     15.89 o 
  -1   6   4      169.65      177.58      3.22 o 
   0   6   4      173.27      181.06      3.56 o 
   1   6   4      249.65      280.83      4.40 o 
   2   6   4      137.50      148.76      2.17 o 
   3   6   4      980.36     1030.62     25.21 o 
   4   6   4        1.28        1.82      0.61 o 
   5   6   4      186.69      171.53      2.78 o 
   6   6   4       21.94       38.91      2.05 o 
   7   6   4       40.96       43.08      2.05 o 
   8   6   4       68.27       67.76      2.15 o 
   9   6   4        3.99        3.50      0.98 o 
  10   6   4       20.61       25.43      1.98 o 
 -12   7   4       49.66       57.06      3.83 o 
 -11   7   4      236.90      238.41     17.57 o 
 -10   7   4        4.15        0.64      0.67 o 
  -9   7   4       76.35       81.39      1.47 o 
  -8   7   4      244.06      228.49      7.31 o 
  -7   7   4     1613.13     1559.64     21.47 o 
  -6   7   4      792.69      794.29     13.91 o 
  -5   7   4     1195.65     1127.97     16.86 o 
  -4   7   4      138.05      133.53      1.50 o 
  -3   7   4      309.52      382.86      5.20 o 
  -2   7   4     3045.77     3237.07     41.01 o 
  -1   7   4       68.55       69.96      2.73 o 
   0   7   4      166.45      179.25      3.18 o 
   1   7   4      867.99      980.83     15.65 o 
   2   7   4        8.13        5.35      0.41 o 
   3   7   4       22.91       24.09      1.16 o 
   4   7   4       15.55       15.38      1.10 o 
   5   7   4        3.85        4.60      1.09 o 
   6   7   4      838.07      810.10      9.50 o 
   7   7   4        2.46        3.26      1.15 o 
   8   7   4        2.15        3.01      1.45 o 
   9   7   4        1.05        1.22      1.34 o 
 -12   8   4       12.59       11.70      1.17 o 
 -11   8   4       48.24       50.94      3.95 o 
 -10   8   4       31.86       30.79      1.28 o 
  -9   8   4       13.73       12.55      0.96 o 
  -8   8   4       43.12       45.17      1.31 o 
  -7   8   4      159.36      151.27      2.57 o 
  -6   8   4      179.22      192.37      3.50 o 
  -5   8   4      739.80      699.70     10.61 o 
  -4   8   4       15.29       26.00      0.82 o 
  -3   8   4        7.29        3.11      0.45 o 
  -2   8   4      129.82       94.68      2.01 o 
  -1   8   4       17.72       14.46      0.99 o 
   0   8   4      181.14      185.71      9.11 o 
   1   8   4       82.61      113.09      2.27 o 
   2   8   4      565.34      638.23     10.68 o 
   3   8   4      304.35      323.41      4.42 o 
   4   8   4       53.36       61.57      1.24 o 
   5   8   4      377.12      402.97      8.09 o 
   6   8   4      366.55      375.66     12.86 o 
   7   8   4        7.57        5.69      0.98 o 
   8   8   4        3.92        4.72      1.07 o 
   9   8   4       12.38       16.70      1.25 o 
 -11   9   4       14.23       11.63      1.09 o 
 -10   9   4        0.15       -0.75      0.75 o 
  -9   9   4      121.10      122.97      3.13 o 
  -8   9   4        1.88        1.59      0.89 o 
  -7   9   4        2.58        3.20      0.64 o 
  -6   9   4      517.40      526.62      8.29 o 
  -5   9   4      349.08      371.74      5.14 o 
  -4   9   4       84.60      100.13      1.98 o 
  -3   9   4      275.31      243.48      4.60 o 
  -2   9   4     1283.50     1285.23     23.33 o 
  -1   9   4       24.40       22.47      0.99 o 
   0   9   4      150.27      139.57      3.97 o 
   1   9   4      280.26      274.88      6.45 o 
   2   9   4      370.22      347.52      5.81 o 
   3   9   4       61.94       51.05      1.04 o 
   4   9   4        5.08        4.41      0.69 o 
   5   9   4       20.39       14.51      1.03 o 
   6   9   4       60.55       58.56      1.83 o 
   7   9   4       18.19       16.41      1.16 o 
   8   9   4       59.45       64.33      2.37 o 
   9   9   4       23.38       17.77      1.61 o 
 -11  10   4       55.26       64.37      5.26 o 
 -10  10   4       59.87       61.48      2.93 o 
  -9  10   4       23.89       21.01      1.70 o 
  -8  10   4       70.50       65.25      1.57 o 
  -7  10   4      455.74      444.70     10.03 o 
  -6  10   4      546.01      531.68      6.69 o 
  -5  10   4      166.65      153.82      1.85 o 
  -4  10   4        5.76        5.79      0.46 o 
  -3  10   4     1157.36     1133.54     15.96 o 
  -2  10   4       40.24       23.45      3.94 o 
  -1  10   4       53.57       57.10      2.98 o 
   0  10   4       25.66       22.71      1.76 o 
   1  10   4      116.37      123.00      4.54 o 
   2  10   4       12.97       14.85      0.70 o 
   3  10   4       10.35        4.76      0.61 o 
   4  10   4      166.43      159.36      5.64 o 
   5  10   4      413.28      406.11      5.07 o 
   6  10   4       73.89       80.06      2.80 o 
   7  10   4      102.04      114.70      2.26 o 
   8  10   4      127.65      135.72      7.60 o 
   9  10   4       76.79       76.29      2.70 o 
 -11  11   4       21.89       18.11      3.26 o 
 -10  11   4       72.59       77.73      2.97 o 
  -9  11   4       20.00       16.62      1.13 o 
  -8  11   4        5.88        5.92      1.12 o 
  -7  11   4      800.29      795.00     18.36 o 
  -6  11   4     1954.28     1916.64     31.90 o 
  -5  11   4      364.26      335.68      6.35 o 
  -4  11   4      445.88      468.69      6.36 o 
  -3  11   4     1494.52     1526.16     21.22 o 
  -2  11   4      932.17      943.09     63.86 o 
  -1  11   4       93.99       89.07      2.97 o 
   0  11   4      252.27      256.95      5.08 o 
   1  11   4        0.91        0.30      0.54 o 
   2  11   4      273.84      305.04      6.43 o 
   3  11   4      260.43      282.76      5.67 o 
   4  11   4        0.05       -0.89      0.89 o 
   5  11   4       16.73        9.91      1.14 o 
   6  11   4      677.04      693.27     15.37 o 
   7  11   4      137.90      135.69      3.04 o 
   8  11   4       79.84       97.67      2.86 o 
   9  11   4       33.73       39.94      3.62 o 
 -11  12   4        2.37        2.51      1.23 o 
 -10  12   4       13.52       10.68      1.37 o 
  -9  12   4       45.59       43.54      1.80 o 
  -8  12   4       22.84       22.84      1.25 o 
  -7  12   4       57.02       62.21      2.04 o 
  -6  12   4      962.79     1043.58     21.55 o 
  -5  12   4      223.88      209.02      2.50 o 
  -4  12   4      329.43      329.43      3.89 o 
  -3  12   4       54.67       49.41      1.30 o 
  -2  12   4     1660.03     1663.96     45.93 o 
  -1  12   4      178.55      196.86      2.82 o 
   0  12   4      147.82      139.10      1.63 o 
   1  12   4       87.90       81.72      1.49 o 
   2  12   4       74.53       83.60      1.98 o 
   3  12   4       47.65       48.83      1.73 o 
   4  12   4      161.37      165.84      4.89 o 
   5  12   4      324.03      296.34     11.28 o 
   6  12   4      208.56      227.52      3.56 o 
   7  12   4      177.27      181.98      3.43 o 
   8  12   4       24.08       23.74      8.24 o 
 -10  13   4       14.70       19.75      1.91 o 
  -9  13   4       16.39       16.39      1.68 o 
  -8  13   4       28.09       30.81      1.70 o 
  -7  13   4      574.21      537.83     11.73 o 
  -6  13   4      238.46      253.57      4.40 o 
  -5  13   4      275.61      286.85      5.79 o 
  -4  13   4     1486.15     1497.49     14.93 o 
  -3  13   4       80.15       81.86      1.39 o 
  -2  13   4        1.01        0.58      0.62 o 
  -1  13   4        1.69        1.99      0.53 o 
   0  13   4      368.24      346.84      4.81 o 
   1  13   4        7.00        5.15      0.67 o 
   2  13   4        5.68        2.44      0.67 o 
   3  13   4        7.15        9.93      0.75 o 
   4  13   4       43.21       41.48      1.84 o 
   5  13   4        5.31        4.28      1.72 o 
   6  13   4       97.10      108.15      3.06 o 
   7  13   4        0.15       -1.42      3.08 o 
   8  13   4       15.19       13.77      4.25 o 
 -10  14   4       13.56       13.94      1.53 o 
  -9  14   4        0.74        0.37      1.09 o 
  -8  14   4        0.43       -0.35      1.07 o 
  -7  14   4      210.34      177.18      4.52 o 
  -6  14   4      155.67      161.40      3.38 o 
  -5  14   4      115.08      103.71      1.46 o 
  -4  14   4       20.96       23.00      3.32 o 
  -3  14   4      222.73      237.04      4.68 o 
  -2  14   4      118.25      118.32      3.19 o 
  -1  14   4      110.79      133.25      2.49 o 
   0  14   4        2.59        0.68      0.58 o 
   1  14   4        0.01        0.05      0.77 o 
   2  14   4       40.62       44.12      1.79 o 
   3  14   4       12.04        7.82      0.97 o 
   4  14   4       47.36       43.48      2.30 o 
   5  14   4       41.68       49.15      3.80 o 
   6  14   4       33.70       21.29      1.83 o 
   7  14   4       20.02       12.56      1.83 o 
   8  14   4        5.99        8.37      1.70 o 
 -10  15   4       87.05       95.98      6.70 o 
  -9  15   4       16.36        9.11      1.61 o 
  -8  15   4        6.36        6.30      2.17 o 
  -7  15   4        5.44        9.17      1.82 o 
  -6  15   4       18.95       13.92      2.18 o 
  -5  15   4      547.30      514.47     11.05 o 
  -4  15   4      436.46      425.54      4.57 o 
  -3  15   4        8.61        7.06      0.97 o 
  -2  15   4        7.14        5.99      1.41 o 
  -1  15   4       81.35       78.38      2.70 o 
   0  15   4        0.01       -0.27      0.61 o 
   1  15   4        6.94        4.19      0.73 o 
   2  15   4        2.84       -0.12      0.97 o 
   3  15   4        0.09       -0.93      0.93 o 
   4  15   4      103.91      104.07      2.94 o 
   5  15   4       21.03       20.46      1.78 o 
   6  15   4        3.34        0.57      1.57 o 
   7  15   4       56.85       69.08      2.99 o 
   8  15   4        0.22        0.78      1.70 o 
  -9  16   4        2.85        2.81      1.57 o 
  -8  16   4       13.09        6.87      1.27 o 
  -7  16   4        1.06       -0.95      1.14 o 
  -6  16   4       11.50        8.91      1.28 o 
  -5  16   4      341.22      322.18      5.59 o 
  -4  16   4      156.56      165.00      4.02 o 
  -3  16   4       78.02       86.98      1.68 o 
  -2  16   4        3.31        4.67      1.49 o 
  -1  16   4       14.78       13.59      2.19 o 
   0  16   4      141.72      136.04      3.87 o 
   1  16   4        9.53        6.13      0.82 o 
   2  16   4      118.07      120.86      2.83 o 
   3  16   4       76.46       68.17      2.99 o 
   4  16   4      192.45      197.34      5.79 o 
   5  16   4       16.06       13.11      1.78 o 
   6  16   4        1.39        0.16      2.44 o 
   7  16   4       87.98       86.60      3.17 o 
  -9  17   4       26.58       29.59      2.43 o 
  -8  17   4       18.80       10.71      1.38 o 
  -7  17   4       83.28       88.10      2.43 o 
  -6  17   4       14.48       15.71      1.91 o 
  -5  17   4        0.88        1.08      2.09 o 
  -4  17   4        0.25        1.12      1.14 o 
  -3  17   4      856.02      863.30      5.76 o 
  -2  17   4      236.68      246.88      4.89 o 
  -1  17   4      283.52      286.13      7.23 o 
   0  17   4        3.67        2.89      0.78 o 
   1  17   4       60.29       58.22      1.58 o 
   2  17   4        4.27        1.53      1.08 o 
   3  17   4       13.21        8.66      2.53 o 
   4  17   4       16.17       10.12      1.60 o 
   5  17   4       25.48       23.29      1.91 o 
   6  17   4      180.25      186.22      3.94 o 
   7  17   4        3.51        5.40      1.78 o 
  -9  18   4       10.40       11.40      1.87 o 
  -8  18   4       33.37       38.05      2.78 o 
  -7  18   4       11.39        7.46      1.37 o 
  -6  18   4        6.65        5.26      1.28 o 
  -5  18   4       22.75       24.19      1.59 o 
  -4  18   4       13.35       14.40      1.15 o 
  -3  18   4      150.70      139.32      2.32 o 
  -2  18   4      108.84      113.63      4.60 o 
  -1  18   4       53.12       48.28      3.08 o 
   0  18   4      212.13      208.19      3.77 o 
   1  18   4        3.12        0.32      0.85 o 
   2  18   4        4.63        1.66      1.11 o 
   3  18   4        5.80        3.27      1.47 o 
   4  18   4        6.11        3.80      1.54 o 
   5  18   4        0.59       -1.31      1.47 o 
   6  18   4       74.62       75.29      3.06 o 
  -8  19   4        0.02       -1.29      1.70 o 
  -7  19   4        2.04        4.06      1.38 o 
  -6  19   4       13.04        9.17      1.42 o 
  -5  19   4       16.92       17.60      1.46 o 
  -4  19   4       73.72       83.40      2.46 o 
  -3  19   4       19.40       26.00      3.16 o 
  -2  19   4       55.42       59.73      4.07 o 
  -1  19   4       16.11        9.62      1.66 o 
   0  19   4      110.93      111.45      3.13 o 
   1  19   4        5.98        4.45      1.63 o 
   2  19   4        9.65        8.43      1.27 o 
   3  19   4       21.32       21.34      1.96 o 
   4  19   4        3.46        0.96      1.60 o 
   5  19   4        1.15       -0.53      1.65 o 
   6  19   4       61.91       72.06      3.38 o 
  -8  20   4        0.04       -1.75      2.17 o 
  -7  20   4       30.86       36.37      2.91 o 
  -6  20   4        7.49        6.34      1.40 o 
  -5  20   4       11.18        9.57      1.42 o 
  -4  20   4       56.70       56.81      2.60 o 
  -3  20   4      342.93      347.54      4.83 o 
  -2  20   4      114.98       95.64      5.19 o 
  -1  20   4       43.40       34.56      2.62 o 
   0  20   4        3.55        1.00      2.17 o 
   1  20   4      387.04      387.04      4.97 o 
   2  20   4       23.19       17.01      2.71 o 
   3  20   4       16.28       14.30      2.71 o 
   4  20   4        0.50       -1.14      1.65 o 
   5  20   4        6.07        5.01      1.85 o 
  -7  21   4        1.36        3.03      1.83 o 
  -6  21   4       11.52       10.74      1.55 o 
  -5  21   4        3.16        2.88      1.61 o 
  -4  21   4        9.38        8.89      1.72 o 
  -3  21   4       43.50       36.77      2.22 o 
  -2  21   4       16.49       13.91      1.49 o 
  -1  21   4        8.36        8.54      1.79 o 
   0  21   4       14.23       10.41      1.79 o 
   1  21   4        5.38        1.07      2.53 o 
   2  21   4        1.01       -1.63      2.53 o 
   3  21   4        0.83       -0.90      2.35 o 
   4  21   4        1.38        1.63      2.53 o 
   5  21   4        0.15        1.81      2.90 o 
  -6  22   4       37.44       44.52      4.71 o 
  -5  22   4        0.53        0.52      1.74 o 
  -4  22   4       89.27       74.63      3.17 o 
  -3  22   4       33.37       46.17      2.81 o 
  -2  22   4       96.02      110.65      3.53 o 
  -1  22   4       21.40       18.95      2.11 o 
   0  22   4        4.30        2.82      2.17 o 
   1  22   4        0.19       -1.09      2.17 o 
   2  22   4        3.02        2.35      2.71 o 
   3  22   4        2.79        2.71      2.71 o 
   4  22   4        8.62        6.33      2.71 o 
  -5  23   4       12.06       14.84      3.26 o 
  -4  23   4        8.62        4.25      1.83 o 
  -3  23   4       61.70       71.72      4.80 o 
  -2  23   4       20.51       15.51      1.63 o 
  -1  23   4        5.33        6.24      1.92 o 
   0  23   4        1.66       -1.72      1.72 o 
   1  23   4        0.70        0.36      2.35 o 
   2  23   4        8.28        6.52      2.90 o 
   3  23   4        9.82        7.78      3.08 o 
  -4  24   4       17.62       14.66      3.26 o 
  -3  24   4       12.53        5.85      1.96 o 
  -2  24   4       82.19       81.38      4.71 o 
  -1  24   4       37.22       42.02      3.58 o 
   0  24   4        3.24        2.55      1.85 o 
   1  24   4       35.24       44.89      4.16 o 
   2  24   4        7.36        5.25      3.08 o 
 -12   1   5        4.21        2.44      1.02 o 
 -11   1   5      186.16      200.16      2.57 o 
 -10   1   5      124.20      126.32      1.81 o 
  -9   1   5     2349.62     2480.52     31.58 o 
  -8   1   5      155.08      145.01      5.79 o 
  -7   1   5      216.26      216.80      2.36 o 
  -6   1   5      184.26      173.50      2.15 o 
  -5   1   5      399.07      412.61      3.18 o 
  -4   1   5     1652.90     1749.91     10.07 o 
  -3   1   5      305.90      260.72      2.14 o 
  -2   1   5     1412.17     1466.69      8.09 o 
  -1   1   5     2417.75     2466.74      9.73 o 
   0   1   5       81.36       96.86      0.93 o 
   1   1   5     1045.64     1195.87      7.35 o 
   2   1   5     5312.21     5576.71     35.53 o 
   3   1   5     1783.38     1921.85     13.86 o 
   4   1   5       53.34       68.19      1.58 o 
   5   1   5        2.09        4.51      0.71 o 
   6   1   5      103.11      104.21      1.56 o 
   7   1   5       51.28       51.52      1.42 o 
   8   1   5       37.15       33.20      1.41 o 
   9   1   5       18.29       17.57      1.02 o 
 -12   2   5       77.89      107.15      3.62 o 
 -11   2   5      128.97      124.71      3.45 o 
 -10   2   5      264.89      271.05      3.68 o 
  -9   2   5       46.46       45.06      1.23 o 
  -8   2   5     4952.44     5115.95     72.70 o 
  -7   2   5       56.41       56.32      2.81 o 
  -6   2   5      435.75      428.26      6.61 o 
  -5   2   5       39.97       53.30      0.57 o 
  -4   2   5      896.83     1032.90      6.46 o 
  -3   2   5     7863.82     8589.70     52.90 o 
  -2   2   5      618.32      670.66      4.96 o 
  -1   2   5     1198.65     1246.28      7.41 o 
   0   2   5     2535.52     2854.41     15.96 o 
   1   2   5     1849.03     2191.43     24.11 o 
   2   2   5       42.43       37.91      3.77 o 
   3   2   5     6109.39     6350.25     54.65 o 
   4   2   5      172.59      161.99      1.44 o 
   5   2   5     2395.10     2406.84     27.89 o 
   6   2   5      110.46      114.46      1.65 o 
   7   2   5       47.00       53.22      1.49 o 
   8   2   5       51.84       59.12      1.53 o 
   9   2   5       43.35       60.19      1.63 o 
 -12   3   5        8.85        9.95      1.81 o 
 -11   3   5        8.18        5.80      0.88 o 
 -10   3   5        0.03       -0.33      0.81 o 
  -9   3   5      151.32      149.63      3.73 o 
  -8   3   5      315.56      317.59      4.78 o 
  -7   3   5     1705.30     1664.90     27.26 o 
  -6   3   5      849.92      846.94     10.21 o 
  -5   3   5       27.33       29.79      0.82 o 
  -4   3   5      292.19      319.24      2.85 o 
  -3   3   5     5053.17     5328.52     41.35 o 
  -2   3   5      339.46      338.34      3.26 o 
  -1   3   5      212.58      238.28      2.63 o 
   0   3   5      304.02      307.67      3.02 o 
   1   3   5     7567.21     7926.49     93.03 o 
   2   3   5      332.27      389.32      2.47 o 
   3   3   5     4153.01     4104.22     57.59 o 
   4   3   5       46.11       37.98      1.35 o 
   5   3   5     1839.01     1871.34     23.52 o 
   6   3   5      149.94      159.55      2.35 o 
   7   3   5      466.21      490.43      9.09 o 
   8   3   5       24.40       20.32      1.11 o 
   9   3   5        1.92        3.87      0.90 o 
 -12   4   5       91.46      101.29      6.24 o 
 -11   4   5        3.54        1.16      1.05 o 
 -10   4   5       81.24       82.61      2.25 o 
  -9   4   5      279.71      281.21      6.29 o 
  -8   4   5      163.01      163.06      2.94 o 
  -7   4   5     1075.45     1085.81     18.67 o 
  -6   4   5        2.66        4.81      0.39 o 
  -5   4   5     1016.83      993.64     34.03 o 
  -4   4   5       75.70       95.68      0.89 o 
  -3   4   5     1426.31     1592.36     14.87 o 
  -2   4   5      690.29      684.42     18.49 o 
  -1   4   5      188.95      212.23      2.74 o 
   0   4   5      555.49      544.51      8.38 o 
   1   4   5        0.86        1.16      1.08 o 
   2   4   5     1724.79     1735.18     28.15 o 
   3   4   5      148.34      135.00      4.57 o 
   4   4   5      112.05       95.95      1.52 o 
   5   4   5       62.55       53.55      6.83 o 
   6   4   5        7.79        4.50      0.81 o 
   7   4   5      354.34      351.77      3.08 o 
   8   4   5        5.00        4.42      0.86 o 
   9   4   5       24.97       29.62      1.77 o 
 -12   5   5        1.41       -0.90      0.90 o 
 -11   5   5       44.24       39.14      4.21 o 
 -10   5   5       69.75       67.85      2.41 o 
  -9   5   5       14.11       14.45      1.78 o 
  -8   5   5       41.20       48.74      1.44 o 
  -7   5   5      451.29      411.67      9.79 o 
  -6   5   5      176.44      178.18      1.84 o 
  -5   5   5       48.14       53.08      0.71 o 
  -4   5   5      742.59      881.20      8.98 o 
  -3   5   5       63.42       61.19      1.07 o 
  -2   5   5       48.23       51.41      1.12 o 
  -1   5   5      359.28      367.05      6.46 o 
   0   5   5        4.83       10.22      0.53 o 
   1   5   5      468.44      559.47      9.30 o 
   2   5   5      118.28      136.03      1.91 o 
   3   5   5        1.06        0.67      0.58 o 
   4   5   5        0.11        1.75      0.67 o 
   5   5   5     1626.77     1617.32     29.00 o 
   6   5   5       30.93       36.16      1.98 o 
   7   5   5      159.18      161.54      2.82 o 
   8   5   5        1.88        2.85      0.86 o 
   9   5   5       37.68       36.06      1.86 o 
 -12   6   5      130.30      130.66      9.60 o 
 -11   6   5       90.42       99.04      6.86 o 
 -10   6   5       18.39       14.32      1.00 o 
  -9   6   5        6.91        1.95      1.07 o 
  -8   6   5      338.03      358.84      9.73 o 
  -7   6   5     1378.23     1323.71     21.13 o 
  -6   6   5        0.03        0.35      0.44 o 
  -5   6   5      332.67      366.22      5.28 o 
  -4   6   5      446.85      446.21      5.35 o 
  -3   6   5      901.05     1005.01     12.74 o 
  -2   6   5      579.13      597.46     10.32 o 
  -1   6   5        6.48       12.01      2.13 o 
   0   6   5       20.90       15.04      1.11 o 
   1   6   5      149.16      153.40      2.33 o 
   2   6   5     1370.28     1464.84     25.73 o 
   3   6   5      366.53      331.39      6.79 o 
   4   6   5      775.02      751.39     16.12 o 
   5   6   5      370.28      362.93     15.29 o 
   6   6   5      101.23      102.28      2.43 o 
   7   6   5        9.52       10.41      1.17 o 
   8   6   5       95.85      102.21      1.85 o 
   9   6   5        1.53        3.26      1.09 o 
 -12   7   5        0.49       -0.31      0.96 o 
 -11   7   5        9.07        7.29      0.96 o 
 -10   7   5       74.82       70.74      2.35 o 
  -9   7   5       28.35       26.19      1.44 o 
  -8   7   5       17.59       16.59      2.00 o 
  -7   7   5      514.88      489.86      9.97 o 
  -6   7   5        8.48        5.68      0.56 o 
  -5   7   5       63.91       56.35      1.05 o 
  -4   7   5      108.35      109.14      1.80 o 
  -3   7   5      947.18     1008.44     11.82 o 
  -2   7   5     3972.91     4290.07     98.25 o 
  -1   7   5      132.66      112.21      2.48 o 
   0   7   5       49.91       57.05      1.19 o 
   1   7   5        9.08        4.88      0.46 o 
   2   7   5      969.63     1103.45     17.90 o 
   3   7   5       64.77       69.18      1.87 o 
   4   7   5       17.05       13.67      0.94 o 
   5   7   5       14.66       20.85      2.99 o 
   6   7   5      143.51      144.25      2.94 o 
   7   7   5      132.38      125.80      3.53 o 
   8   7   5       82.69       88.99      2.18 o 
   9   7   5       40.63       48.24      2.07 o 
 -12   8   5        1.44        3.11      1.10 o 
 -11   8   5       31.54       37.64      1.75 o 
 -10   8   5       69.96       76.09      3.29 o 
  -9   8   5       85.30       77.27      1.70 o 
  -8   8   5       25.29       21.77      1.23 o 
  -7   8   5       28.33       29.26      1.00 o 
  -6   8   5      357.92      362.20      5.84 o 
  -5   8   5      174.53      162.89      2.06 o 
  -4   8   5        2.12        5.25      0.62 o 
  -3   8   5      182.06      168.13      2.52 o 
  -2   8   5     1718.17     1659.02    120.91 o 
  -1   8   5      202.41      236.52      3.70 o 
   0   8   5       12.91        5.74      0.78 o 
   1   8   5      756.01      814.45     15.99 o 
   2   8   5     1599.93     1628.38     30.84 o 
   3   8   5      111.62      111.16      1.87 o 
   4   8   5      520.78      547.69     11.44 o 
   5   8   5      863.94      856.06     32.37 o 
   6   8   5      139.19      146.26      4.48 o 
   7   8   5       12.20       13.84      1.60 o 
   8   8   5        9.45        5.80      1.12 o 
   9   8   5      248.21      261.75      3.02 o 
 -11   9   5       83.95       94.32      6.78 o 
 -10   9   5      162.91      164.67      6.24 o 
  -9   9   5       80.28       75.68      1.70 o 
  -8   9   5        1.00        4.05      0.76 o 
  -7   9   5      699.59      682.89     16.71 o 
  -6   9   5      222.36      234.35      4.26 o 
  -5   9   5        2.14        5.25      1.03 o 
  -4   9   5       98.79       94.66      1.90 o 
  -3   9   5       25.60       33.93      1.55 o 
  -2   9   5      322.14      343.10      9.55 o 
  -1   9   5        8.87        5.01      0.50 o 
   0   9   5      393.14      373.86      5.84 o 
   1   9   5     1205.91     1332.16     24.58 o 
   2   9   5        0.03       -0.03      0.50 o 
   3   9   5      904.57      914.35     19.08 o 
   4   9   5       86.70       94.65      1.76 o 
   5   9   5      714.55      729.68     23.23 o 
   6   9   5        5.28        2.27      1.03 o 
   7   9   5        8.61        7.88      1.14 o 
   8   9   5       57.83       64.85      2.52 o 
   9   9   5       78.96       89.08      8.51 o 
 -11  10   5        9.64        5.63      1.81 o 
 -10  10   5       24.08       18.22      1.19 o 
  -9  10   5      148.24      128.51      2.12 o 
  -8  10   5      590.35      549.72     13.64 o 
  -7  10   5       36.87       35.75      3.14 o 
  -6  10   5       14.28        8.86      0.86 o 
  -5  10   5        5.99        6.06      0.88 o 
  -4  10   5        4.03       10.86      2.29 o 
  -3  10   5      760.79      741.92     12.25 o 
  -2  10   5     1852.10     1755.22     30.42 o 
  -1  10   5       75.67       56.36      1.31 o 
   0  10   5        4.68        6.25      0.90 o 
   1  10   5      378.82      380.80      6.11 o 
   2  10   5       44.96       49.10      1.05 o 
   3  10   5       32.42       30.83      1.15 o 
   4  10   5      497.24      507.28     15.62 o 
   5  10   5       69.63       78.32      2.06 o 
   6  10   5       56.42       49.15      4.67 o 
   7  10   5      107.02      130.19      3.09 o 
   8  10   5        4.25        5.25      1.47 o 
 -11  11   5        0.53       -1.90      1.90 o 
 -10  11   5        2.69        1.23      1.63 o 
  -9  11   5        0.20       -0.48      1.20 o 
  -8  11   5      113.94      100.11      1.95 o 
  -7  11   5      652.84      588.15     15.99 o 
  -6  11   5      736.61      638.37     13.84 o 
  -5  11   5      294.78      277.54      5.67 o 
  -4  11   5      900.30      877.14     14.00 o 
  -3  11   5     1183.78     1170.33     18.10 o 
  -2  11   5      258.43      253.69      8.97 o 
  -1  11   5      466.91      475.43      7.02 o 
   0  11   5       64.32       62.25      5.00 o 
   1  11   5       44.24       37.28      0.98 o 
   2  11   5      134.65      133.48      2.97 o 
   3  11   5      146.93      166.73      2.93 o 
   4  11   5       98.10      108.46      3.34 o 
   5  11   5        6.44        4.86      1.10 o 
   6  11   5        0.83        1.22      1.45 o 
   7  11   5      414.48      451.05     14.48 o 
   8  11   5       47.30       57.06      2.68 o 
 -11  12   5        0.04       -1.34      1.34 o 
 -10  12   5        0.46       -1.14      1.36 o 
  -9  12   5        7.31        2.19      1.12 o 
  -8  12   5       53.00       55.03      1.71 o 
  -7  12   5      162.29      126.04      5.36 o 
  -6  12   5       73.65       90.17      3.51 o 
  -5  12   5       52.49       55.06      2.50 o 
  -4  12   5        6.72        2.27      1.07 o 
  -3  12   5      494.00      473.88      6.64 o 
  -2  12   5        4.93        8.26      0.71 o 
  -1  12   5      183.47      180.10      2.03 o 
   0  12   5        7.55        5.01      0.64 o 
   1  12   5        7.73        6.48      0.68 o 
   2  12   5       16.08       12.52      0.69 o 
   3  12   5       10.96       10.10      0.78 o 
   4  12   5       61.73       63.01      2.78 o 
   5  12   5        6.97        3.49      1.54 o 
   6  12   5      245.03      276.93      4.07 o 
   7  12   5      204.15      202.76      3.69 o 
   8  12   5        0.01       -1.43      1.43 o 
 -11  13   5        0.08       -1.35      1.37 o 
 -10  13   5        0.65        0.93      1.30 o 
  -9  13   5       31.74       35.87      2.91 o 
  -8  13   5       26.72       28.88      1.84 o 
  -7  13   5        4.25        3.45      1.06 o 
  -6  13   5      456.04      451.19     11.41 o 
  -5  13   5     1147.37     1112.94     15.62 o 
  -4  13   5      427.68      413.59      8.76 o 
  -3  13   5        0.65       -0.46      1.15 o 
  -2  13   5      173.76      191.61      3.01 o 
  -1  13   5        1.52       -0.41      0.78 o 
   0  13   5       49.64       43.00      1.21 o 
   1  13   5      140.27      135.83      1.77 o 
   2  13   5       66.71       58.25      1.39 o 
   3  13   5        1.18       -0.75      0.75 o 
   4  13   5       99.47       95.74      2.94 o 
   5  13   5       20.44       17.15      1.65 o 
   6  13   5      869.72      963.04     35.20 o 
   7  13   5        5.99        8.49      1.81 o 
   8  13   5        0.25       -1.57      1.57 o 
 -10  14   5       21.47       18.27      1.74 o 
  -9  14   5       11.38       13.33      1.33 o 
  -8  14   5      190.64      186.40      5.24 o 
  -7  14   5       57.82       49.74      2.40 o 
  -6  14   5      205.97      212.33      4.86 o 
  -5  14   5      168.68      185.56      2.57 o 
  -4  14   5       34.72       31.59      1.96 o 
  -3  14   5       76.03       73.20      3.54 o 
  -2  14   5      282.13      277.69      2.93 o 
  -1  14   5       12.35       11.52      0.93 o 
   0  14   5      115.45      110.31      2.62 o 
   1  14   5       34.77       26.32      1.70 o 
   2  14   5        7.83        3.27      1.01 o 
   3  14   5      176.96      186.15      3.32 o 
   4  14   5       60.90       63.72      3.26 o 
   5  14   5        0.47       -1.14      1.39 o 
   6  14   5      264.20      260.35      8.78 o 
   7  14   5       26.01       28.32      3.62 o 
 -10  15   5       32.77       31.69      2.26 o 
  -9  15   5        4.53        6.95      1.57 o 
  -8  15   5        3.21        3.02      1.21 o 
  -7  15   5      122.74      136.15      5.15 o 
  -6  15   5       79.52       77.99      4.18 o 
  -5  15   5      265.70      263.35      3.55 o 
  -4  15   5      408.36      386.10      7.26 o 
  -3  15   5       54.90       55.04      3.84 o 
  -2  15   5      725.78      688.16      9.69 o 
  -1  15   5      851.78      802.87     11.89 o 
   0  15   5      120.21      114.37      2.81 o 
   1  15   5      109.15       96.68      2.25 o 
   2  15   5      342.30      335.83      3.30 o 
   3  15   5       74.61       60.79      2.62 o 
   4  15   5        0.81       -1.04      1.39 o 
   5  15   5      117.36      123.06      3.25 o 
   6  15   5       40.20       42.68      2.88 o 
   7  15   5        5.02        3.74      2.17 o 
 -10  16   5        3.94        6.99      1.74 o 
  -9  16   5       26.65       27.70      2.24 o 
  -8  16   5        7.72        5.00      1.28 o 
  -7  16   5        7.36        7.48      1.44 o 
  -6  16   5        5.03        3.56      1.25 o 
  -5  16   5        8.61        5.14      1.25 o 
  -4  16   5       79.73       77.86      1.92 o 
  -3  16   5       97.46       97.48      2.29 o 
  -2  16   5        7.08        2.96      2.75 o 
  -1  16   5      667.09      679.00     13.17 o 
   0  16   5      215.24      238.35      4.47 o 
   1  16   5      437.47      424.13     14.18 o 
   2  16   5       92.39       93.48      4.71 o 
   3  16   5      100.83      101.34      3.01 o 
   4  16   5        4.43        3.98      1.54 o 
   5  16   5        0.07       -0.51      1.52 o 
   6  16   5        0.17       -0.63      1.65 o 
   7  16   5       14.63       12.45      1.87 o 
  -9  17   5       40.34       44.76      2.70 o 
  -8  17   5        0.64        1.12      1.54 o 
  -7  17   5       10.70        9.35      2.19 o 
  -6  17   5       43.21       43.83      2.18 o 
  -5  17   5      216.47      219.61      3.17 o 
  -4  17   5       14.26       14.05      1.12 o 
  -3  17   5       15.02        6.98      1.04 o 
  -2  17   5        0.07       -1.04      1.04 o 
  -1  17   5      978.84      989.40     29.95 o 
   0  17   5      327.87      293.51      5.05 o 
   1  17   5      165.07      148.70      4.55 o 
   2  17   5       47.33       45.06      1.88 o 
   3  17   5        9.16        4.59      1.52 o 
   4  17   5        2.27       -0.66      1.47 o 
   5  17   5        0.30       -2.37      2.44 o 
   6  17   5       28.72       38.08      2.78 o 
  -9  18   5       26.31       14.80      1.87 o 
  -8  18   5      117.01      129.06      3.56 o 
  -7  18   5       10.63        6.46      1.35 o 
  -6  18   5        8.89        9.27      1.38 o 
  -5  18   5       29.97       18.74      1.42 o 
  -4  18   5       87.49       99.47      3.32 o 
  -3  18   5       91.19       84.41      2.10 o 
  -2  18   5       96.42      101.38      5.43 o 
  -1  18   5        1.85        2.17      1.54 o 
   0  18   5       38.78       46.75      8.05 o 
   1  18   5      197.45      206.65      5.71 o 
   2  18   5        0.21       -1.08      1.08 o 
   3  18   5        0.25       -0.43      1.52 o 
   4  18   5        0.42       -1.90      1.90 o 
   5  18   5        2.49        0.58      2.08 o 
   6  18   5       35.90       29.58      5.79 o 
  -8  19   5        2.05        0.48      1.70 o 
  -7  19   5       26.53       34.31      2.75 o 
  -6  19   5        3.27        4.88      1.35 o 
  -5  19   5        0.54        0.44      1.21 o 
  -4  19   5       85.05       97.63      2.23 o 
  -3  19   5        0.36       -1.18      1.18 o 
  -2  19   5      138.68      144.74      3.39 o 
  -1  19   5       18.36       11.29      1.66 o 
   0  19   5       18.09        5.68      5.70 o 
   1  19   5       58.75       60.09      2.75 o 
   2  19   5       60.82       66.42      4.16 o 
   3  19   5        0.29       -1.47      1.47 o 
   4  19   5        5.31        3.40      1.70 o 
   5  19   5       19.26       19.83      2.04 o 
  -8  20   5       57.52       50.68      3.80 o 
  -7  20   5       17.97       21.26      2.13 o 
  -6  20   5      122.24      142.35      3.06 o 
  -5  20   5       29.21       31.35      2.52 o 
  -4  20   5       84.69       81.06      5.88 o 
  -3  20   5       12.83       14.33      1.52 o 
  -2  20   5        3.13        2.75      1.60 o 
  -1  20   5        3.46       -1.45      1.54 o 
   0  20   5        8.86        3.88      2.71 o 
   1  20   5       10.14       10.47      1.78 o 
   2  20   5        3.22        4.52      2.53 o 
   3  20   5        8.46        3.44      2.35 o 
   4  20   5       30.31       30.59      3.80 o 
   5  20   5       11.28       12.47      2.04 o 
  -7  21   5       25.68       23.69      2.24 o 
  -6  21   5        3.07        2.53      2.90 o 
  -5  21   5        6.51        6.05      1.78 o 
  -4  21   5       43.57       39.08      2.55 o 
  -3  21   5      222.34      252.06      3.69 o 
  -2  21   5       29.76       31.60      2.62 o 
  -1  21   5        2.19        1.00      1.66 o 
   0  21   5       16.49        9.87      1.99 o 
   1  21   5       15.94       13.20      1.85 o 
   2  21   5       18.43       16.47      2.90 o 
   3  21   5        0.18       -1.27      2.53 o 
   4  21   5       10.15        9.05      3.08 o 
  -6  22   5       50.02       75.11      5.07 o 
  -5  22   5       78.79      108.42      5.43 o 
  -4  22   5       11.54        7.78      1.91 o 
  -3  22   5       10.38        7.68      1.85 o 
  -2  22   5        7.24        3.00      1.43 o 
  -1  22   5       28.27       31.13      3.26 o 
   0  22   5        2.58       -0.84      1.72 o 
   1  22   5        0.64        1.09      2.53 o 
   2  22   5        7.76        5.79      2.90 o 
   3  22   5        0.12       -2.71      2.71 o 
  -5  23   5        2.10        0.36      2.90 o 
  -4  23   5       86.04       85.61      4.89 o 
  -3  23   5        2.30        1.57      2.35 o 
  -2  23   5       43.99       33.79      2.32 o 
  -1  23   5        5.25        6.65      1.98 o 
   0  23   5        0.61       -1.13      1.72 o 
   1  23   5       71.37       92.31      5.25 o 
   2  23   5       35.68       30.95      3.62 o 
  -3  24   5       93.07       99.91      5.43 o 
  -2  24   5        6.28        4.49      1.91 o 
  -1  24   5       31.41       30.30      2.49 o 
   0  24   5        2.62        5.79      2.71 o 
   1  24   5       45.21       50.86      4.34 o 
 -12   0   6       21.22       26.61      2.90 o 
 -11   0   6        4.59        6.17      1.15 o 
 -10   0   6        7.13        3.71      1.15 o 
  -9   0   6      544.09      524.91     10.66 o 
  -8   0   6     8037.91     8388.24    175.48 o 
  -7   0   6        3.16        0.06      0.52 o 
  -6   0   6     1062.97     1015.38     37.47 o 
  -5   0   6      227.38      260.01      1.93 o 
  -4   0   6    12325.10    13578.03     86.87 o 
  -3   0   6      187.76      213.31      2.22 o 
  -2   0   6      575.84      655.56      6.37 o 
  -1   0   6     2166.67     2052.13     23.34 o 
   0   0   6     6328.78     7148.92     59.59 o 
   1   0   6    15237.21    16358.65    180.26 o 
   2   0   6     1584.66     1546.53     16.28 o 
   3   0   6      189.34      225.55      2.99 o 
   4   0   6     3229.57     3243.05     22.52 o 
   5   0   6      793.49      802.04      8.14 o 
   6   0   6       45.66       39.92      2.05 o 
   7   0   6       10.61        7.99      1.28 o 
   8   0   6      199.13      209.26      4.98 o 
   9   0   6       15.49       22.67      3.35 o 
 -12   1   6       21.32       18.64      1.99 o 
 -11   1   6       12.60       10.26      0.83 o 
 -10   1   6      350.46      402.87      5.16 o 
  -9   1   6       24.24       12.63      0.74 o 
  -8   1   6       39.86       40.88      4.35 o 
  -7   1   6      453.96      428.01      4.49 o 
  -6   1   6      430.04      457.21      3.87 o 
  -5   1   6      425.22      433.84      3.30 o 
  -4   1   6      384.40      399.38      2.63 o 
  -3   1   6        6.76       12.41      0.59 o 
  -2   1   6        7.14        7.53      0.35 o 
  -1   1   6      428.38      510.56      2.86 o 
   0   1   6      290.95      324.65      2.53 o 
   1   1   6      366.52      426.29      1.93 o 
   2   1   6        7.18        8.73      0.55 o 
   3   1   6       22.77       29.89      0.98 o 
   4   1   6       97.78       94.03      2.36 o 
   5   1   6     1565.61     1584.19      8.53 o 
   6   1   6       28.83       28.59      1.42 o 
   7   1   6        1.87        2.46      0.83 o 
   8   1   6       20.71       20.56      1.44 o 
   9   1   6      101.28      122.08      2.51 o 
 -12   2   6        0.00       -1.09      1.63 o 
 -11   2   6      155.36      152.18      3.80 o 
 -10   2   6        1.36        2.11      0.68 o 
  -9   2   6      218.69      244.95      6.49 o 
  -8   2   6       93.80       81.73      2.60 o 
  -7   2   6       27.88       23.25      0.79 o 
  -6   2   6       21.72       21.66      1.21 o 
  -5   2   6      294.75      359.02      3.39 o 
  -4   2   6       86.45       68.54      1.15 o 
  -3   2   6      128.44      122.81      1.32 o 
  -2   2   6      281.30      282.02      9.91 o 
  -1   2   6       53.33       49.72      1.17 o 
   0   2   6     1619.85     1817.05     11.38 o 
   1   2   6       51.91       69.34      2.75 o 
   2   2   6       94.02      113.47      1.31 o 
   3   2   6      778.96      877.18      9.42 o 
   4   2   6     1248.08     1241.63      9.28 o 
   5   2   6       52.59       41.63      5.25 o 
   6   2   6      249.99      257.66      2.98 o 
   7   2   6       18.78       14.54      0.99 o 
   8   2   6      102.14      108.23      1.90 o 
   9   2   6        9.48       10.69      1.06 o 
 -12   3   6       25.92       31.23      2.24 o 
 -11   3   6        7.80        7.18      0.80 o 
 -10   3   6       49.17       42.08      1.22 o 
  -9   3   6     1183.71     1215.05     24.47 o 
  -8   3   6        4.06        6.23      0.92 o 
  -7   3   6       49.04       56.41      0.83 o 
  -6   3   6      205.43      198.64      2.65 o 
  -5   3   6     2162.02     2228.55     17.55 o 
  -4   3   6     1155.81     1359.63      9.91 o 
  -3   3   6      484.28      473.48      3.59 o 
  -2   3   6      277.66      281.11      4.74 o 
  -1   3   6      175.15      151.94      1.64 o 
   0   3   6      422.63      436.62      4.89 o 
   1   3   6     1215.21     1347.08     12.33 o 
   2   3   6      202.99      223.00      4.10 o 
   3   3   6      454.23      473.60      7.93 o 
   4   3   6      347.78      351.96      2.21 o 
   5   3   6      464.71      492.40      5.98 o 
   6   3   6       48.54       52.08      1.53 o 
   7   3   6        5.39        4.95      0.88 o 
   8   3   6        3.86        8.31      1.25 o 
   9   3   6       10.02       16.02      1.10 o 
 -12   4   6        0.98        0.15      1.37 o 
 -11   4   6        5.42        3.93      0.76 o 
 -10   4   6       73.18       78.67      1.69 o 
  -9   4   6       94.09       86.65      2.88 o 
  -8   4   6        0.74       -0.39      1.06 o 
  -7   4   6      165.26      149.90      3.44 o 
  -6   4   6     1577.93     1640.50     16.27 o 
  -5   4   6      332.51      369.22      3.16 o 
  -4   4   6     1630.50     1729.15     13.75 o 
  -3   4   6     3670.82     4108.90     34.71 o 
  -2   4   6      769.84      780.70     12.75 o 
  -1   4   6     2022.79     2156.01     36.07 o 
   0   4   6     4150.56     4380.32     66.09 o 
   1   4   6       57.33       52.46      1.15 o 
   2   4   6        0.03        0.06      0.69 o 
   3   4   6      983.01      898.72     15.34 o 
   4   4   6     2177.24     2176.55     39.03 o 
   5   4   6        4.25        2.75      1.33 o 
   6   4   6       11.59       11.76      0.95 o 
   7   4   6       14.27       12.42      0.99 o 
   8   4   6      286.89      297.49      3.32 o 
   9   4   6       34.47       38.89      1.94 o 
 -12   5   6      165.25      191.15     12.15 o 
 -11   5   6        8.83        5.57      0.91 o 
 -10   5   6        0.07       -0.51      0.67 o 
  -9   5   6      787.34      798.71     17.52 o 
  -8   5   6     1259.99     1284.54     26.25 o 
  -7   5   6      227.69      220.14      3.11 o 
  -6   5   6        3.28        7.93      0.42 o 
  -5   5   6       24.14       24.62      0.68 o 
  -4   5   6       10.85       13.53      0.48 o 
  -3   5   6       60.37       41.09      1.21 o 
  -2   5   6      436.28      426.57      7.37 o 
  -1   5   6       26.21       26.73      0.87 o 
   0   5   6       41.56       58.84      1.10 o 
   1   5   6      992.79     1065.70     20.40 o 
   2   5   6       23.37       17.14      1.72 o 
   3   5   6      219.54      219.55      4.34 o 
   4   5   6       49.59       50.56      5.19 o 
   5   5   6        2.33       -0.27      1.21 o 
   6   5   6       37.07       37.06      1.51 o 
   7   5   6      272.08      283.53      6.74 o 
   8   5   6        1.17        0.94      1.02 o 
   9   5   6       65.09       74.58      2.22 o 
 -12   6   6       85.55       90.73      6.30 o 
 -11   6   6       34.98       33.09      2.87 o 
 -10   6   6        8.95        3.27      0.85 o 
  -9   6   6      305.77      293.45      7.38 o 
  -8   6   6     1023.94     1010.56     27.29 o 
  -7   6   6      100.35       89.39      2.69 o 
  -6   6   6       24.45       28.33      0.69 o 
  -5   6   6       66.54       69.08      1.48 o 
  -4   6   6     1655.84     1851.19     20.19 o 
  -3   6   6     1496.16     1622.12     21.03 o 
  -2   6   6      130.06      120.00      3.48 o 
  -1   6   6       57.35       70.67      1.15 o 
   0   6   6     1656.47     1815.07     40.19 o 
   1   6   6      284.64      338.30      7.84 o 
   2   6   6        7.88        3.45      0.62 o 
   3   6   6      101.33       81.93      4.04 o 
   4   6   6     1636.83     1597.69     25.52 o 
   5   6   6       49.64       42.32      2.24 o 
   6   6   6      270.47      280.76      8.67 o 
   7   6   6        7.07        8.31      0.99 o 
   8   6   6        2.70        3.18      0.99 o 
   9   6   6       15.03       12.65      3.08 o 
 -12   7   6        2.11        0.47      1.03 o 
 -11   7   6      103.77      106.05      6.10 o 
 -10   7   6       58.32       68.35      2.59 o 
  -9   7   6        3.01        2.86      0.97 o 
  -8   7   6        2.66        5.99      0.79 o 
  -7   7   6     1800.57     1851.61     32.91 o 
  -6   7   6      872.92      856.31     13.62 o 
  -5   7   6       40.28       27.61      1.14 o 
  -4   7   6       49.15       45.38      1.92 o 
  -3   7   6      352.31      335.19      7.31 o 
  -2   7   6      499.06      567.33     11.61 o 
  -1   7   6      834.50      885.70     15.89 o 
   0   7   6      540.59      527.25      9.24 o 
   1   7   6        1.46        1.85      0.46 o 
   2   7   6      523.87      534.65     12.85 o 
   3   7   6        5.17        8.67      0.97 o 
   4   7   6        0.02        0.36      1.21 o 
   5   7   6      162.10      141.93      4.43 o 
   6   7   6      412.38      421.90      4.48 o 
   7   7   6       18.92       21.73      1.92 o 
   8   7   6        2.22        4.78      1.18 o 
 -12   8   6       24.74       27.79      1.58 o 
 -11   8   6       22.26       13.70      1.68 o 
 -10   8   6        4.04        3.00      0.90 o 
  -9   8   6       33.43       26.97      1.31 o 
  -8   8   6      219.04      207.98      5.84 o 
  -7   8   6       16.00        8.21      1.12 o 
  -6   8   6        0.03       -0.45      0.45 o 
  -5   8   6      428.32      434.56      7.03 o 
  -4   8   6        1.05        0.11      0.49 o 
  -3   8   6      168.61      186.06      4.83 o 
  -2   8   6      418.87      419.86      9.51 o 
  -1   8   6      650.21      619.92     11.52 o 
   0   8   6      310.74      294.77      5.73 o 
   1   8   6        4.44        8.24      0.56 o 
   2   8   6     1269.38     1285.61     34.60 o 
   3   8   6      218.98      209.35      5.22 o 
   4   8   6      142.57      143.51      4.09 o 
   5   8   6        0.00       -0.96      0.96 o 
   6   8   6        5.88        5.86      1.47 o 
   7   8   6       32.61       31.96      2.42 o 
   8   8   6        6.01        3.87      1.00 o 
 -11   9   6        0.13        0.69      1.03 o 
 -10   9   6      131.95      123.57      2.93 o 
  -9   9   6        0.38       -0.27      0.85 o 
  -8   9   6       43.36       35.26      2.29 o 
  -7   9   6        8.55       11.36      0.97 o 
  -6   9   6        3.47        2.02      0.53 o 
  -5   9   6        4.83        3.07      0.63 o 
  -4   9   6      110.77      114.22      3.00 o 
  -3   9   6      208.68      230.23      5.25 o 
  -2   9   6      171.91      185.87      3.26 o 
  -1   9   6        2.88        7.59      0.64 o 
   0   9   6       29.87       30.51      0.98 o 
   1   9   6        9.93        9.75      0.58 o 
   2   9   6       51.76       50.01      1.25 o 
   3   9   6      165.84      159.34      3.36 o 
   4   9   6       18.75       13.85      1.18 o 
   5   9   6       60.35       55.75      3.29 o 
   6   9   6       88.11       80.17      2.81 o 
   7   9   6        9.00        9.11      3.08 o 
   8   9   6        3.00        4.36      1.16 o 
 -11  10   6       33.11       28.45      2.17 o 
 -10  10   6       28.54       29.91      1.75 o 
  -9  10   6       72.05       79.24      1.89 o 
  -8  10   6      952.02      901.95     26.81 o 
  -7  10   6       23.27       16.73      0.98 o 
  -6  10   6        2.42        0.33      0.86 o 
  -5  10   6       83.79       80.18      2.66 o 
  -4  10   6      495.37      467.44     10.38 o 
  -3  10   6       91.19       93.26      3.25 o 
  -2  10   6      489.13      499.69      5.97 o 
  -1  10   6       80.74       74.60      1.32 o 
   0  10   6       77.45       74.36      3.66 o 
   1  10   6      318.94      360.39      8.28 o 
   2  10   6       82.02       69.76      2.53 o 
   3  10   6       23.55       17.17      1.14 o 
   4  10   6       38.58       38.38      1.84 o 
   5  10   6        9.60       12.54      1.25 o 
   6  10   6       13.99       13.06      1.57 o 
   7  10   6       26.24       24.50      2.11 o 
   8  10   6        4.04        5.36      1.57 o 
 -11  11   6       38.98       34.69      2.24 o 
 -10  11   6        9.49        8.47      1.34 o 
  -9  11   6      289.37      294.89     10.18 o 
  -8  11   6       23.53       14.94      1.09 o 
  -7  11   6       24.37       19.26      1.85 o 
  -6  11   6      192.08      167.66      4.94 o 
  -5  11   6     1447.75     1468.85     29.26 o 
  -4  11   6      169.68      173.41      3.16 o 
  -3  11   6      318.14      343.29      7.20 o 
  -2  11   6       95.27       90.03      2.11 o 
  -1  11   6      941.16      987.86     18.21 o 
   0  11   6      182.41      177.84      2.07 o 
   1  11   6        3.86        5.39      0.60 o 
   2  11   6       58.09       52.64      1.92 o 
   3  11   6        1.49       -0.22      1.12 o 
   4  11   6       13.89       11.29      1.47 o 
   5  11   6      111.35      110.42      7.24 o 
   6  11   6       16.90       13.76      2.08 o 
   7  11   6        4.38        3.65      1.52 o 
   8  11   6       53.52       61.34      2.91 o 
 -11  12   6       17.87       16.75      2.26 o 
 -10  12   6        0.04        1.16      1.34 o 
  -9  12   6        8.86       10.37      1.27 o 
  -8  12   6       53.37       52.68      2.13 o 
  -7  12   6      121.16      116.37      4.65 o 
  -6  12   6       18.39       23.45      3.01 o 
  -5  12   6      193.73      189.10      4.23 o 
  -4  12   6      116.96       97.57      2.89 o 
  -3  12   6      181.05      179.73      3.04 o 
  -2  12   6       59.51       63.90      1.38 o 
  -1  12   6      356.52      375.09      4.55 o 
   0  12   6       34.69       32.95      1.62 o 
   1  12   6      137.69      128.87      1.46 o 
   2  12   6       36.17       42.48      2.46 o 
   3  12   6        1.39       -0.72      1.47 o 
   4  12   6      638.00      681.81     25.52 o 
   5  12   6        0.18       -0.07      1.39 o 
   6  12   6        3.17        0.41      2.71 o 
   7  12   6       10.35        9.39      1.70 o 
 -11  13   6        1.62        0.90      1.43 o 
 -10  13   6       44.50       38.59      2.39 o 
  -9  13   6        2.79        3.96      1.16 o 
  -8  13   6       26.72       20.60      2.47 o 
  -7  13   6       83.96       70.57      3.72 o 
  -6  13   6        0.83        0.29      1.26 o 
  -5  13   6      432.45      425.38      7.68 o 
  -4  13   6      645.35      627.02     11.48 o 
  -3  13   6      461.90      490.72     10.25 o 
  -2  13   6      135.42      121.54      1.92 o 
  -1  13   6      213.17      204.87      4.13 o 
   0  13   6        2.22        1.74      0.55 o 
   1  13   6      393.99      421.92      8.27 o 
   2  13   6      367.09      383.26      6.95 o 
   3  13   6      160.31      159.20      2.55 o 
   4  13   6      168.27      182.50      5.16 o 
   5  13   6       24.63       23.67      1.91 o 
   6  13   6       52.97       63.22      3.35 o 
   7  13   6        2.22        2.84      1.70 o 
 -10  14   6       25.60       18.90      1.77 o 
  -9  14   6       65.06       75.94      5.97 o 
  -8  14   6        5.53        0.65      1.09 o 
  -7  14   6        0.88        0.88      1.29 o 
  -6  14   6      122.22      125.63      2.98 o 
  -5  14   6      669.28      649.07      8.47 o 
  -4  14   6      118.76      126.76      3.97 o 
  -3  14   6      282.74      278.37      6.14 o 
  -2  14   6       43.11       35.33      1.63 o 
  -1  14   6        0.48       -0.83      0.83 o 
   0  14   6        0.93       -0.86      0.93 o 
   1  14   6        3.20        1.51      1.03 o 
   2  14   6      108.10      103.81      1.85 o 
   3  14   6       24.80       20.72      1.78 o 
   4  14   6       22.90       24.56      4.89 o 
   5  14   6      152.23      139.23      7.51 o 
   6  14   6       54.46       59.57      3.08 o 
   7  14   6        0.86        0.62      1.70 o 
 -10  15   6       33.98       18.35      1.87 o 
  -9  15   6       38.68       20.47      3.17 o 
  -8  15   6       10.64       11.01      1.30 o 
  -7  15   6       28.68       21.24      2.15 o 
  -6  15   6       83.19       83.32      2.29 o 
  -5  15   6      182.85      192.68      4.33 o 
  -4  15   6      175.42      176.16      2.80 o 
  -3  15   6      431.96      426.76      5.17 o 
  -2  15   6      433.86      434.61      6.22 o 
  -1  15   6       89.43       99.36      2.82 o 
   0  15   6        1.03        0.34      1.45 o 
   1  15   6      157.45      160.84      2.72 o 
   2  15   6        0.75       -1.03      1.03 o 
   3  15   6       12.54       10.12      1.60 o 
   4  15   6      181.03      194.48      3.83 o 
   5  15   6        3.55        2.87      1.65 o 
   6  15   6       39.49       34.34      2.62 o 
   7  15   6        8.11        6.89      1.91 o 
 -10  16   6       34.27       39.09      3.62 o 
  -9  16   6        0.95        1.14      1.99 o 
  -8  16   6       37.87       49.24      2.24 o 
  -7  16   6       52.95       47.96      2.26 o 
  -6  16   6      233.48      223.73      5.59 o 
  -5  16   6      107.18      116.78      2.11 o 
  -4  16   6        0.04       -0.87      0.87 o 
  -3  16   6       12.56        9.23      1.32 o 
  -2  16   6      190.39      186.09      4.96 o 
  -1  16   6       47.43       33.52      2.42 o 
   0  16   6      138.20      139.17      3.25 o 
   1  16   6        0.27        0.84      1.64 o 
   2  16   6        3.98        2.80      1.12 o 
   3  16   6        5.43        0.45      1.52 o 
   4  16   6        0.38       -0.72      1.60 o 
   5  16   6       54.74       64.33      3.06 o 
   6  16   6       45.54       47.08      2.99 o 
  -9  17   6        8.51        3.74      1.70 o 
  -8  17   6        0.47        1.09      1.57 o 
  -7  17   6       30.44       27.48      2.74 o 
  -6  17   6        1.50        0.65      1.65 o 
  -5  17   6       36.26       37.25      2.04 o 
  -4  17   6        2.55        1.12      0.99 o 
  -3  17   6      108.42      104.11      3.42 o 
  -2  17   6       35.68       33.01      2.24 o 
  -1  17   6      124.17      109.16      3.07 o 
   0  17   6        0.93        4.91      1.72 o 
   1  17   6      231.95      223.26      3.19 o 
   2  17   6        9.73        7.61      1.66 o 
   3  17   6        8.11        6.16      1.60 o 
   4  17   6       31.94       37.83      3.62 o 
   5  17   6      115.83      119.94      3.58 o 
   6  17   6        8.76        6.84      1.91 o 
  -9  18   6       27.76       25.52      4.25 o 
  -8  18   6        8.30        6.85      1.72 o 
  -7  18   6        0.52       -1.20      1.22 o 
  -6  18   6       63.17       60.22      2.33 o 
  -5  18   6       79.32       76.42      2.33 o 
  -4  18   6       88.76       83.71      2.14 o 
  -3  18   6        4.64        2.49      1.47 o 
  -2  18   6       15.88       14.04      1.66 o 
  -1  18   6       11.55        7.03      2.53 o 
   0  18   6      899.35      936.44     39.91 o 
   1  18   6        3.11        4.68      1.65 o 
   2  18   6        0.13       -1.54      1.54 o 
   3  18   6        9.49       10.05      1.72 o 
   4  18   6       48.66       58.54      3.06 o 
   5  18   6        3.55        5.73      1.85 o 
  -8  19   6       30.27       35.33      2.68 o 
  -7  19   6      148.04      184.80     10.32 o 
  -6  19   6      122.27      141.00      4.69 o 
  -5  19   6        5.83        5.98      1.32 o 
  -4  19   6        3.31        0.86      1.18 o 
  -3  19   6        0.07       -0.91      1.52 o 
  -2  19   6        3.91        4.20      1.52 o 
  -1  19   6       48.43       41.97      5.70 o 
   0  19   6       25.69       20.30      1.92 o 
   1  19   6       77.86       90.28      3.32 o 
   2  19   6      103.00      116.38      4.89 o 
   3  19   6       11.05       13.57      2.90 o 
   4  19   6       50.76       51.99      3.53 o 
   5  19   6       35.36       27.30      2.34 o 
  -7  20   6       21.71       31.98      2.69 o 
  -6  20   6        1.76        3.44      2.71 o 
  -5  20   6        2.65       -1.56      1.65 o 
  -4  20   6        2.35        0.15      1.60 o 
  -3  20   6       19.86       19.07      1.69 o 
  -2  20   6        3.37        7.37      1.79 o 
  -1  20   6      172.82      157.11      3.58 o 
   0  20   6        2.43        3.44      1.66 o 
   1  20   6       28.76       24.43      3.08 o 
   2  20   6      103.86      103.17      4.89 o 
   3  20   6        0.29       -2.53      2.53 o 
   4  20   6        0.63       -0.54      2.71 o 
  -7  21   6       10.27        8.69      3.08 o 
  -6  21   6        6.91       11.22      2.90 o 
  -5  21   6       75.34       90.25      3.89 o 
  -4  21   6       64.87       66.34      3.07 o 
  -3  21   6       21.81       18.07      1.60 o 
  -2  21   6       28.42       21.87      2.11 o 
  -1  21   6       19.45       22.83      2.18 o 
   0  21   6       64.76       69.75      3.19 o 
   1  21   6        1.79        3.08      2.53 o 
   2  21   6       25.04       24.07      3.26 o 
   3  21   6        1.61        0.90      2.53 o 
  -6  22   6       34.61       42.71      4.71 o 
  -5  22   6        2.00        2.53      2.71 o 
  -4  22   6        0.25       -0.36      2.53 o 
  -3  22   6       44.98       38.61      2.88 o 
  -2  22   6       79.12       99.21      3.58 o 
  -1  22   6       12.94       14.62      2.05 o 
   0  22   6        8.99        9.41      1.92 o 
   1  22   6       45.20       48.87      4.52 o 
   2  22   6       12.50       11.04      2.90 o 
  -5  23   6       11.43       17.19      3.44 o 
  -4  23   6       16.35       13.57      3.26 o 
  -3  23   6       15.68       14.48      3.08 o 
  -2  23   6        8.91        5.37      1.98 o 
  -1  23   6       22.65       21.82      2.24 o 
   0  23   6       77.41       81.99      5.07 o 
   1  23   6        0.31        2.17      2.53 o 
  -2  24   6        0.14        1.63      2.90 o 
  -1  24   6       90.39      111.48      3.84 o 
 -12   1   7      131.62      153.18      2.94 o 
 -11   1   7       27.00       29.58      1.67 o 
 -10   1   7      180.44      186.49      3.38 o 
  -9   1   7       40.05       31.61      2.20 o 
  -8   1   7      419.68      420.31      6.86 o 
  -7   1   7       34.84       33.50      0.88 o 
  -6   1   7      598.25      641.21      4.21 o 
  -5   1   7      691.50      690.81      2.83 o 
  -4   1   7      713.96      707.17      3.46 o 
  -3   1   7      726.90      744.29      5.42 o 
  -2   1   7       91.51       62.25      0.84 o 
  -1   1   7      506.62      461.88      3.30 o 
   0   1   7      856.00      807.06      8.18 o 
   1   1   7       77.58       76.73      5.72 o 
   2   1   7     1107.59     1180.56     11.49 o 
   3   1   7        1.73        0.54      0.72 o 
   4   1   7       38.91       38.34      1.91 o 
   5   1   7      599.70      592.42      3.94 o 
   6   1   7      356.56      351.03      3.00 o 
   7   1   7       29.68       30.33      1.53 o 
   8   1   7        0.87       -0.11      0.97 o 
 -12   2   7       26.85       32.94      2.37 o 
 -11   2   7       14.78       15.30      1.20 o 
 -10   2   7       22.92       28.53      1.22 o 
  -9   2   7      862.45      924.46     22.12 o 
  -8   2   7       98.71       85.50      2.14 o 
  -7   2   7      152.42      146.54      1.87 o 
  -6   2   7      653.00      674.66      7.63 o 
  -5   2   7      652.59      661.55      4.43 o 
  -4   2   7        5.03        2.66      0.41 o 
  -3   2   7      152.05      138.62      1.26 o 
  -2   2   7      476.81      527.37      4.28 o 
  -1   2   7       13.45       10.50      1.71 o 
   0   2   7      253.78      270.80      3.25 o 
   1   2   7      671.37      760.55      5.67 o 
   2   2   7        0.51       -0.14      0.89 o 
   3   2   7       83.57       83.88      2.40 o 
   4   2   7      318.35      319.02      5.41 o 
   5   2   7      634.84      658.13      5.43 o 
   6   2   7        0.60        0.69      0.86 o 
   7   2   7        4.69        4.16      0.95 o 
   8   2   7       41.60       32.58      1.75 o 
 -12   3   7        0.32       -0.95      0.96 o 
 -11   3   7        2.45        1.18      0.76 o 
 -10   3   7       39.41       38.84      1.32 o 
  -9   3   7      212.60      215.95      5.83 o 
  -8   3   7       63.10       51.87      1.80 o 
  -7   3   7      166.98      171.85      1.72 o 
  -6   3   7       30.03       24.20      0.87 o 
  -5   3   7      226.19      273.42      2.60 o 
  -4   3   7       11.70        4.32      0.42 o 
  -3   3   7       14.84       10.66      0.47 o 
  -2   3   7     1023.48      949.18     40.67 o 
  -1   3   7      527.23      554.50      5.80 o 
   0   3   7       85.96      100.55      1.19 o 
   1   3   7       16.36       14.56      1.24 o 
   2   3   7      528.96      562.89      6.95 o 
   3   3   7      409.72      447.61      9.33 o 
   4   3   7     2174.19     2133.24     33.57 o 
   5   3   7      149.10      161.33      2.10 o 
   6   3   7        0.07        0.00      0.90 o 
   7   3   7        2.39        3.43      0.97 o 
   8   3   7       93.65       99.69      2.07 o 
 -12   4   7        0.63        0.59      1.01 o 
 -11   4   7        7.46        5.29      0.81 o 
 -10   4   7        9.08        8.36      0.78 o 
  -9   4   7      543.05      587.01     15.90 o 
  -8   4   7      135.67      130.59      2.98 o 
  -7   4   7       10.73        3.74      0.46 o 
  -6   4   7      411.21      365.86      3.52 o 
  -5   4   7     1792.25     1825.69     18.65 o 
  -4   4   7      774.35      850.59      8.76 o 
  -3   4   7      238.56      260.87      2.89 o 
  -2   4   7        0.14       -0.05      0.39 o 
  -1   4   7     1981.03     2136.70     38.63 o 
   0   4   7      446.71      546.24      8.45 o 
   1   4   7        2.94        2.91      0.56 o 
   2   4   7       43.89       28.55      1.46 o 
   3   4   7        7.47        3.76      0.83 o 
   4   4   7     2902.70     2905.33     50.92 o 
   5   4   7       85.23       85.76      1.81 o 
   6   4   7      211.07      220.36      2.44 o 
   7   4   7        0.49        0.51      0.97 o 
   8   4   7        0.12       -0.56      0.99 o 
 -12   5   7        0.45       -0.26      1.01 o 
 -11   5   7       20.04       21.73      1.60 o 
 -10   5   7       15.30       11.60      0.87 o 
  -9   5   7      455.71      494.18     15.12 o 
  -8   5   7       91.64      106.18      2.70 o 
  -7   5   7      156.20      136.78      1.60 o 
  -6   5   7      449.71      489.17      4.65 o 
  -5   5   7     1432.71     1505.96     21.30 o 
  -4   5   7        5.11       13.50      0.63 o 
  -3   5   7       26.14       22.74      0.82 o 
  -2   5   7      591.18      577.99     10.78 o 
  -1   5   7        3.91        8.65      0.54 o 
   0   5   7      391.67      434.90      8.90 o 
   1   5   7       26.34       36.15      1.53 o 
   2   5   7      762.64      720.02     11.67 o 
   3   5   7      709.47      725.52      5.18 o 
   4   5   7      382.03      367.73      2.89 o 
   5   5   7       27.22       30.38      1.56 o 
   6   5   7      244.17      247.82      4.05 o 
   7   5   7      150.60      155.82      3.08 o 
   8   5   7       66.69       66.04      2.19 o 
 -12   6   7        7.03        4.07      1.12 o 
 -11   6   7       54.69       49.79      2.77 o 
 -10   6   7      168.24      147.64      4.61 o 
  -9   6   7      175.85      157.98      6.79 o 
  -8   6   7      119.86      135.18      3.57 o 
  -7   6   7        0.69       -0.57      0.57 o 
  -6   6   7      131.23      134.63      1.81 o 
  -5   6   7     1157.73     1217.13     16.24 o 
  -4   6   7      126.54      143.59      3.12 o 
  -3   6   7       86.53       71.82      1.30 o 
  -2   6   7      239.85      223.76      5.06 o 
  -1   6   7      884.57      881.02     16.46 o 
   0   6   7      369.21      341.99      7.38 o 
   1   6   7        9.82        9.66      0.66 o 
   2   6   7       55.73       45.23      1.35 o 
   3   6   7      704.52      705.06     19.77 o 
   4   6   7       10.16       11.75      1.47 o 
   5   6   7      131.56      130.73      3.72 o 
   6   6   7        6.95        4.62      0.99 o 
   7   6   7       65.85       65.44      1.85 o 
   8   6   7        9.23       10.29      1.35 o 
 -12   7   7       48.98       51.18      2.82 o 
 -11   7   7        0.20       -1.01      1.01 o 
 -10   7   7       15.80       11.31      1.02 o 
  -9   7   7        6.41       12.09      1.38 o 
  -8   7   7       84.70      107.60      3.99 o 
  -7   7   7       18.31       11.74      0.66 o 
  -6   7   7       24.65       29.32      1.07 o 
  -5   7   7        2.27       -0.56      0.56 o 
  -4   7   7       17.27       16.04      0.74 o 
  -3   7   7        0.31        1.04      0.53 o 
  -2   7   7       67.55       78.44      1.47 o 
  -1   7   7      168.86      205.61      4.27 o 
   0   7   7      186.99      190.25      3.95 o 
   1   7   7       43.09       39.35      1.00 o 
   2   7   7      214.50      211.57      2.03 o 
   3   7   7        0.84        4.18      1.00 o 
   4   7   7      530.58      490.94      6.33 o 
   5   7   7      133.54      120.74      2.94 o 
   6   7   7        6.73        6.57      1.01 o 
   7   7   7        3.17        3.86      1.31 o 
   8   7   7        7.20        9.58      1.35 o 
 -12   8   7       18.85       25.03      1.91 o 
 -11   8   7       59.62       48.51      3.28 o 
 -10   8   7        3.66        1.67      0.94 o 
  -9   8   7      304.86      310.68     11.05 o 
  -8   8   7      210.46      209.05      4.78 o 
  -7   8   7      282.98      307.37      6.75 o 
  -6   8   7       32.09       29.03      1.48 o 
  -5   8   7       30.17       29.29      1.52 o 
  -4   8   7        0.79        2.56      0.58 o 
  -3   8   7      205.19      226.05      4.71 o 
  -2   8   7        8.14        1.00      0.67 o 
  -1   8   7     1864.57     1939.42     32.27 o 
   0   8   7        1.83        5.71      0.52 o 
   1   8   7        0.76        0.80      0.53 o 
   2   8   7      800.82      791.51     15.26 o 
   3   8   7     1443.69     1499.98     51.41 o 
   4   8   7      474.81      467.35     20.74 o 
   5   8   7      157.26      163.10      8.41 o 
   6   8   7      129.74      123.26      4.34 o 
   7   8   7      100.87      119.85      2.30 o 
   8   8   7       18.85       30.75      1.79 o 
 -11   9   7        0.21       -0.59      1.30 o 
 -10   9   7      142.04      167.25      5.56 o 
  -9   9   7      146.95      142.98      5.20 o 
  -8   9   7        8.30        6.59      0.96 o 
  -7   9   7       11.83       16.80      1.26 o 
  -6   9   7       22.80       18.92      2.07 o 
  -5   9   7      305.42      314.84      7.23 o 
  -4   9   7        3.06        1.81      0.61 o 
  -3   9   7        9.02        6.86      0.66 o 
  -2   9   7      591.44      625.90     10.74 o 
  -1   9   7      348.43      386.26      8.09 o 
   0   9   7      798.81      794.79     12.40 o 
   1   9   7       31.37       31.79      1.06 o 
   2   9   7       10.80       17.72      2.08 o 
   3   9   7     1596.59     1622.76     51.20 o 
   4   9   7      192.15      211.82      6.03 o 
   5   9   7       16.21       13.30      1.52 o 
   6   9   7        0.00       -1.39      1.39 o 
   7   9   7        4.94        5.24      1.25 o 
   8   9   7      131.86      148.24      2.42 o 
 -11  10   7        8.72        4.39      1.43 o 
 -10  10   7      115.54      142.20      5.62 o 
  -9  10   7      137.21      137.31      4.91 o 
  -8  10   7       22.78       27.97      2.22 o 
  -7  10   7      105.48       95.16      1.66 o 
  -6  10   7      140.58      139.71      3.73 o 
  -5  10   7      102.70       98.76      3.43 o 
  -4  10   7       55.20       45.37      2.36 o 
  -3  10   7       46.80       47.81      1.23 o 
  -2  10   7      445.08      409.69      5.57 o 
  -1  10   7       95.62      106.81      2.52 o 
   0  10   7        1.79        2.55      0.56 o 
   1  10   7      332.89      337.09      4.55 o 
   2  10   7     1225.27     1270.34     33.58 o 
   3  10   7       18.43       25.22      3.03 o 
   4  10   7       26.80       17.89      1.72 o 
   5  10   7       17.44       15.74      1.81 o 
   6  10   7       79.26       81.82      2.88 o 
   7  10   7       12.46       14.74      1.83 o 
 -11  11   7        6.58       14.42      1.61 o 
 -10  11   7        9.94        6.88      1.43 o 
  -9  11   7      236.23      211.22      8.53 o 
  -8  11   7      118.42      115.29      4.48 o 
  -7  11   7       60.75       70.59      3.40 o 
  -6  11   7       48.26       48.41      3.09 o 
  -5  11   7       71.23       69.57      2.03 o 
  -4  11   7        0.07       -0.63      0.63 o 
  -3  11   7      686.24      647.60     12.43 o 
  -2  11   7      331.23      319.02      2.72 o 
  -1  11   7      124.13      121.13      1.92 o 
   0  11   7      399.18      416.99      6.89 o 
   1  11   7       78.31       67.47      1.71 o 
   2  11   7       48.01       51.24      1.59 o 
   3  11   7      353.56      405.96     15.32 o 
   4  11   7      225.84      238.85     12.13 o 
   5  11   7       86.21       86.55      5.43 o 
   6  11   7       13.59       10.33      1.65 o 
   7  11   7       69.33       86.20      3.06 o 
 -11  12   7        0.04        0.27      1.43 o 
 -10  12   7       47.63       56.95      2.99 o 
  -9  12   7       55.53       54.77      3.23 o 
  -8  12   7       36.75       34.99      1.83 o 
  -7  12   7       24.66       19.31      2.57 o 
  -6  12   7      348.63      312.34      5.46 o 
  -5  12   7       11.60       11.27      1.36 o 
  -4  12   7      214.42      209.35      4.82 o 
  -3  12   7      174.27      163.48      3.28 o 
  -2  12   7       76.70       79.12      1.75 o 
  -1  12   7        0.09       -0.79      0.79 o 
   0  12   7      143.25      137.04      2.64 o 
   1  12   7      126.11      126.28      2.26 o 
   2  12   7        6.22        5.19      0.92 o 
   3  12   7       89.62       97.50      2.32 o 
   4  12   7       97.92      104.81      7.69 o 
   5  12   7       86.09       84.97      5.52 o 
   6  12   7        1.20        1.56      2.90 o 
   7  12   7        2.10        2.60      1.65 o 
 -11  13   7       42.49       44.79      2.57 o 
 -10  13   7       54.65       55.07      2.57 o 
  -9  13   7       12.47       12.76      1.36 o 
  -8  13   7        0.33        0.03      1.14 o 
  -7  13   7       69.16       57.02      2.01 o 
  -6  13   7      155.60      152.28      5.53 o 
  -5  13   7      179.45      148.67      4.13 o 
  -4  13   7       46.19       28.74      2.42 o 
  -3  13   7        0.90        0.12      1.29 o 
  -2  13   7      212.90      228.75      3.13 o 
  -1  13   7       51.55       45.79      2.01 o 
   0  13   7       99.79      100.08      2.26 o 
   1  13   7      116.59      121.17      2.43 o 
   2  13   7      335.83      351.98      3.47 o 
   3  13   7       45.57       44.49      2.55 o 
   4  13   7      293.29      297.32     17.74 o 
   5  13   7      118.31      129.93      4.71 o 
   6  13   7        1.14        1.96      1.99 o 
   7  13   7       25.18       27.53      4.25 o 
 -10  14   7        1.77        0.96      1.99 o 
  -9  14   7       32.40       41.02      2.52 o 
  -8  14   7        2.10        2.30      1.17 o 
  -7  14   7       80.10       74.32      2.63 o 
  -6  14   7        6.74        5.00      1.11 o 
  -5  14   7      157.19      138.44      2.45 o 
  -4  14   7      184.57      179.43      2.83 o 
  -3  14   7        1.97       -1.04      1.04 o 
  -2  14   7      144.56      139.54      2.50 o 
  -1  14   7      142.99      145.56      2.54 o 
   0  14   7      499.32      501.30      7.35 o 
   1  14   7       22.93       28.45      1.87 o 
   2  14   7       30.02       21.84      1.48 o 
   3  14   7      149.82      157.75      3.98 o 
   4  14   7      225.62      232.72      8.60 o 
   5  14   7        6.47        9.70      1.72 o 
   6  14   7      108.27      121.04      3.58 o 
 -10  15   7      151.93      158.99      5.97 o 
  -9  15   7      197.83      212.29      8.33 o 
  -8  15   7       71.78       80.97      2.37 o 
  -7  15   7       11.42       11.00      1.35 o 
  -6  15   7       76.28       72.06      2.25 o 
  -5  15   7        1.78       -0.65      1.38 o 
  -4  15   7      116.79      107.03      2.40 o 
  -3  15   7       14.70        9.16      1.16 o 
  -2  15   7        3.22        1.23      1.14 o 
  -1  15   7      244.39      238.13      4.52 o 
   0  15   7       92.37      108.71      2.50 o 
   1  15   7        1.73       -0.01      1.18 o 
   2  15   7       37.32       30.28      3.34 o 
   3  15   7       25.03       23.96      2.99 o 
   4  15   7        5.24        9.05      1.78 o 
   5  15   7       60.35       62.23      6.24 o 
   6  15   7       21.45       17.17      2.04 o 
  -9  16   7       56.46       72.19      4.62 o 
  -8  16   7       76.80       79.20      4.43 o 
  -7  16   7        8.80        6.48      1.25 o 
  -6  16   7       13.17       10.37      1.35 o 
  -5  16   7        7.16        2.84      0.99 o 
  -4  16   7       10.54        4.68      1.03 o 
  -3  16   7       22.78       18.29      1.39 o 
  -2  16   7        6.12        7.10      1.60 o 
  -1  16   7       19.64       15.71      1.99 o 
   0  16   7       54.76       62.42      2.75 o 
   1  16   7        1.53        3.29      1.25 o 
   2  16   7      106.16      101.43      6.52 o 
   3  16   7       22.11       22.95      2.53 o 
   4  16   7        0.00        1.99      1.66 o 
   5  16   7       10.74       10.57      1.91 o 
   6  16   7        0.42       -1.72      1.72 o 
  -9  17   7       15.05       20.08      2.04 o 
  -8  17   7       10.04        8.21      1.78 o 
  -7  17   7       14.83       18.98      2.30 o 
  -6  17   7       42.99       42.84      2.12 o 
  -5  17   7       51.86       52.87      2.19 o 
  -4  17   7       65.30       58.49      1.83 o 
  -3  17   7       24.49       18.20      1.78 o 
  -2  17   7       50.65       47.33      2.43 o 
  -1  17   7       29.84       23.62      3.98 o 
   0  17   7      802.35      836.29     13.03 o 
   1  17   7       45.53       48.34      2.88 o 
   2  17   7       45.00       45.32      3.01 o 
   3  17   7       40.51       39.43      2.81 o 
   4  17   7        8.17        5.12      1.81 o 
   5  17   7        2.35        8.87      1.91 o 
  -8  18   7       13.86        9.43      1.83 o 
  -7  18   7        0.74       -0.97      1.52 o 
  -6  18   7        3.30        2.62      1.30 o 
  -5  18   7       91.16       90.86      2.65 o 
  -4  18   7       10.17        9.81      1.31 o 
  -3  18   7        1.27       -1.41      1.47 o 
  -2  18   7        9.54        9.61      1.72 o 
  -1  18   7       58.90       64.09      3.07 o 
   0  18   7       89.06      101.68      4.98 o 
   1  18   7       74.19       90.65      3.26 o 
   2  18   7       19.41       19.55      2.90 o 
   3  18   7        0.29        0.36      2.35 o 
   4  18   7       20.30       21.65      2.16 o 
   5  18   7       10.20        7.52      1.91 o 
  -8  19   7       14.06       11.87      1.96 o 
  -7  19   7        6.90        2.85      1.85 o 
  -6  19   7        0.62       -0.53      1.57 o 
  -5  19   7       11.58        8.85      1.72 o 
  -4  19   7        6.08        7.89      1.38 o 
  -3  19   7       10.17       12.41      1.85 o 
  -2  19   7      105.05      115.30      4.52 o 
  -1  19   7       39.61       44.74      3.08 o 
   0  19   7        1.80        4.34      1.79 o 
   1  19   7       87.40       86.88      4.52 o 
   2  19   7       45.63       39.46      3.98 o 
   3  19   7       56.15       58.28      4.34 o 
   4  19   7        0.98        2.17      2.71 o 
  -7  20   7        0.42       -0.18      2.71 o 
  -6  20   7        1.29        0.00      2.71 o 
  -5  20   7        0.67       -0.61      1.52 o 
  -4  20   7       19.41       20.55      1.98 o 
  -3  20   7       20.27       26.17      2.11 o 
  -2  20   7        6.66        8.51      1.90 o 
  -1  20   7        3.92        4.43      1.79 o 
   0  20   7      101.12       92.86      3.98 o 
   1  20   7        0.11        0.54      2.53 o 
   2  20   7        5.60        6.33      2.90 o 
   3  20   7        4.46        3.80      2.71 o 
  -6  21   7        9.57        7.24      3.08 o 
  -5  21   7       34.94       42.17      4.52 o 
  -4  21   7       24.40       31.31      3.80 o 
  -3  21   7        4.87        3.62      2.53 o 
  -2  21   7        1.22       -0.81      2.08 o 
  -1  21   7        0.41        0.09      1.79 o 
   0  21   7       11.11       10.40      1.98 o 
   1  21   7        8.03        9.59      2.90 o 
   2  21   7        1.77        2.53      2.71 o 
   3  21   7        0.35       -0.72      2.90 o 
  -5  22   7       61.86       72.58      5.07 o 
  -4  22   7       45.16       64.25      4.89 o 
  -3  22   7        7.85        8.51      2.71 o 
  -2  22   7       84.12      112.28      5.07 o 
  -1  22   7      190.81      209.31     11.49 o 
   0  22   7       24.85       15.38      3.26 o 
   1  22   7        0.41       -1.09      2.71 o 
  -4  23   7       62.48       72.22      5.25 o 
  -3  23   7       12.44       10.32      2.90 o 
  -2  23   7        8.97       13.49      2.11 o 
  -1  23   7        1.72        2.17      2.17 o 
   0  23   7        6.34        2.71      2.71 o 
 -12   0   8      264.58      301.17      5.25 o 
 -11   0   8       34.95       42.71      3.26 o 
 -10   0   8       93.81      101.66      2.70 o 
  -9   0   8       63.39       82.93      2.27 o 
  -8   0   8     1276.57     1215.84     16.07 o 
  -7   0   8       43.11       38.35      1.70 o 
  -6   0   8      107.47       90.95      1.41 o 
  -5   0   8       43.90       63.62      1.24 o 
  -4   0   8      808.72      744.10      5.30 o 
  -3   0   8       94.92      131.66      1.81 o 
  -2   0   8       13.72        9.57      0.74 o 
  -1   0   8     1178.72     1266.26     24.78 o 
   0   0   8     3450.20     3645.93     16.65 o 
   1   0   8      755.71      836.07      7.96 o 
   2   0   8      896.35      953.98      5.57 o 
   3   0   8     1896.60     1813.30      9.23 o 
   4   0   8        7.75        0.37      1.34 o 
   5   0   8        8.86        3.27      1.34 o 
   6   0   8       86.35       82.44      2.75 o 
   7   0   8        8.87        7.77      1.47 o 
   8   0   8        1.42        0.54      1.45 o 
 -12   1   8        0.93        1.79      1.54 o 
 -11   1   8        2.12        1.35      1.10 o 
 -10   1   8       42.44       66.16      1.91 o 
  -9   1   8        5.82        1.67      0.75 o 
  -8   1   8      336.85      317.15      2.68 o 
  -7   1   8      453.09      409.69      3.50 o 
  -6   1   8       76.50       84.42      1.23 o 
  -5   1   8      168.63      167.39      1.20 o 
  -4   1   8        9.78        9.75      0.54 o 
  -3   1   8        7.39        5.28      0.44 o 
  -2   1   8     2079.61     2200.31     17.92 o 
  -1   1   8      208.30      206.65      1.67 o 
   0   1   8      484.35      493.50      4.00 o 
   1   1   8      161.85      144.43      1.83 o 
   2   1   8       48.75       32.87      1.34 o 
   3   1   8       84.19       77.90      1.79 o 
   4   1   8      878.25      885.66      4.12 o 
   5   1   8      300.14      279.77      2.65 o 
   6   1   8       33.14       33.02      1.65 o 
   7   1   8        0.02       -0.93      0.93 o 
   8   1   8        1.27       -0.52      1.02 o 
 -12   2   8       40.16       43.98      1.96 o 
 -11   2   8      144.39      185.31      4.22 o 
 -10   2   8        2.88        1.51      0.77 o 
  -9   2   8       96.14      119.22      2.54 o 
  -8   2   8      224.45      237.00      3.37 o 
  -7   2   8     2089.61     2121.39     17.01 o 
  -6   2   8      443.35      428.00      2.90 o 
  -5   2   8      436.64      459.84      4.04 o 
  -4   2   8      110.17       90.10      0.95 o 
  -3   2   8      290.94      311.01      2.66 o 
  -2   2   8     1241.01     1310.39     11.35 o 
  -1   2   8       32.20       13.62      0.67 o 
   0   2   8      511.70      545.00      6.67 o 
   1   2   8      173.72      198.56      3.29 o 
   2   2   8       67.76       75.33      1.63 o 
   3   2   8      300.90      335.60      3.44 o 
   4   2   8      354.99      344.58      5.62 o 
   5   2   8        6.00        2.98      0.97 o 
   6   2   8        0.35       -0.90      0.90 o 
   7   2   8        0.05       -0.97      0.97 o 
   8   2   8        1.42        0.35      1.22 o 
 -12   3   8       94.13       88.02      3.50 o 
 -11   3   8        1.05       -0.02      0.81 o 
 -10   3   8        1.43        2.25      1.01 o 
  -9   3   8       11.43        9.83      0.77 o 
  -8   3   8      115.93      133.58      2.56 o 
  -7   3   8      577.82      553.79      5.67 o 
  -6   3   8      665.69      607.30      5.28 o 
  -5   3   8      240.37      229.48      2.94 o 
  -4   3   8       14.09       12.43      0.53 o 
  -3   3   8      228.72      263.61      1.72 o 
  -2   3   8      285.90      290.11      3.01 o 
  -1   3   8      203.70      194.69     10.31 o 
   0   3   8      205.11      182.74      1.54 o 
   1   3   8       94.52       73.24      1.47 o 
   2   3   8        3.54        1.74      0.79 o 
   3   3   8      331.35      331.24      6.56 o 
   4   3   8      575.95      541.82      8.05 o 
   5   3   8      206.36      192.75      2.42 o 
   6   3   8       42.86       43.14      1.67 o 
   7   3   8       27.67       21.18      1.31 o 
   8   3   8        0.02       -1.18      1.18 o 
 -12   4   8       16.92       13.34      1.22 o 
 -11   4   8       20.94       11.63      0.92 o 
 -10   4   8      191.53      186.90      5.10 o 
  -9   4   8       56.57       67.13      2.07 o 
  -8   4   8        3.61        2.05      0.65 o 
  -7   4   8      194.04      195.02      4.62 o 
  -6   4   8       61.64       66.51      0.97 o 
  -5   4   8      212.83      198.66      2.25 o 
  -4   4   8      262.78      295.65      3.44 o 
  -3   4   8      576.59      650.88      5.81 o 
  -2   4   8      241.21      197.94      3.13 o 
  -1   4   8        1.21       -0.40      0.40 o 
   0   4   8       96.73      103.53      1.48 o 
   1   4   8       47.39       38.64      1.19 o 
   2   4   8       75.06       70.79      1.63 o 
   3   4   8       83.27       82.65      1.72 o 
   4   4   8        9.49        6.72      1.02 o 
   5   4   8      350.70      350.79      6.19 o 
   6   4   8       36.85       32.29      1.67 o 
   7   4   8        0.96        0.00      1.14 o 
   8   4   8        0.27        0.26      1.22 o 
 -12   5   8        6.92        4.96      1.17 o 
 -11   5   8       15.27       14.61      1.10 o 
 -10   5   8      268.26      272.72      7.01 o 
  -9   5   8        6.59        4.03      0.80 o 
  -8   5   8       96.11       74.87      2.89 o 
  -7   5   8      438.33      387.42     14.21 o 
  -6   5   8        2.92        7.90      0.52 o 
  -5   5   8       15.53       20.75      1.52 o 
  -4   5   8      319.34      317.78      3.47 o 
  -3   5   8       42.91       28.76      0.94 o 
  -2   5   8      458.73      470.45      8.16 o 
  -1   5   8        0.03       -0.40      0.40 o 
   0   5   8      919.28      963.74     16.42 o 
   1   5   8       18.35       20.30      1.23 o 
   2   5   8      334.19      342.73      8.18 o 
   3   5   8        0.11       -0.83      0.83 o 
   4   5   8      454.16      435.06      6.06 o 
   5   5   8      192.47      192.01      2.40 o 
   6   5   8       38.22       33.07      1.72 o 
   7   5   8       19.20       15.44      1.39 o 
   8   5   8       20.37       20.33      1.49 o 
 -12   6   8       40.13       43.56      4.84 o 
 -11   6   8        7.46        8.14      1.20 o 
 -10   6   8        3.35        3.23      1.12 o 
  -9   6   8      283.54      297.35     10.90 o 
  -8   6   8       78.63       69.33      3.13 o 
  -7   6   8       37.25       39.13      2.39 o 
  -6   6   8       32.86       42.99      0.92 o 
  -5   6   8       56.66       57.53      1.09 o 
  -4   6   8       50.00       63.02      1.01 o 
  -3   6   8      934.75      944.52     11.10 o 
  -2   6   8     1495.73     1527.39     32.17 o 
  -1   6   8      327.01      331.75     11.22 o 
   0   6   8        5.00        4.35      0.64 o 
   1   6   8      965.79      971.73     19.12 o 
   2   6   8      114.17       95.36      2.49 o 
   3   6   8       24.15       23.24      2.66 o 
   4   6   8       79.03       83.62      1.90 o 
   5   6   8       26.34       22.01      1.24 o 
   6   6   8        2.29        2.03      1.14 o 
   7   6   8       17.38       12.15      1.35 o 
 -12   7   8       46.26       59.06      6.06 o 
 -11   7   8       11.71       18.44      2.14 o 
 -10   7   8      267.09      277.23     13.85 o 
  -9   7   8       10.87        8.41      1.12 o 
  -8   7   8       99.77       80.71      3.76 o 
  -7   7   8        1.20       -0.67      0.67 o 
  -6   7   8       19.57       16.25      0.75 o 
  -5   7   8       20.22       19.31      0.71 o 
  -4   7   8        0.28       -0.03      0.38 o 
  -3   7   8      126.62      119.69      2.48 o 
  -2   7   8       83.09       75.44      2.48 o 
  -1   7   8     1143.12     1145.18     35.63 o 
   0   7   8      593.82      606.58     15.92 o 
   1   7   8      125.72      123.57      3.02 o 
   2   7   8       48.00       35.85      1.65 o 
   3   7   8      561.55      518.48      9.59 o 
   4   7   8      509.67      490.25      4.93 o 
   5   7   8        3.19        0.40      1.08 o 
   6   7   8        2.96        3.19      1.18 o 
   7   7   8        3.11        2.73      1.25 o 
 -12   8   8       31.53       34.54      3.26 o 
 -11   8   8        3.18        2.52      1.81 o 
 -10   8   8       83.70       94.18      4.55 o 
  -9   8   8      118.20      100.15      5.20 o 
  -8   8   8       21.49        9.87      1.07 o 
  -7   8   8       40.32       39.37      1.80 o 
  -6   8   8       48.94       40.56      1.12 o 
  -5   8   8        3.51        1.92      0.64 o 
  -4   8   8       48.62       48.93      1.52 o 
  -3   8   8      361.95      332.99      3.92 o 
  -2   8   8       51.84       56.44      1.90 o 
  -1   8   8       58.02       44.04      2.23 o 
   0   8   8      442.54      450.59      8.30 o 
   1   8   8      626.02      685.93     14.70 o 
   2   8   8      347.94      377.03      6.06 o 
   3   8   8      271.63      255.67      8.09 o 
   4   8   8      281.90      302.06     15.84 o 
   5   8   8        8.71        6.66      1.47 o 
   6   8   8       73.10       81.79      3.45 o 
   7   8   8        0.31        0.68      1.06 o 
 -11   9   8        4.38        4.74      1.43 o 
 -10   9   8       17.47       18.12      1.87 o 
  -9   9   8      239.66      256.58     11.86 o 
  -8   9   8      155.14      160.44      6.17 o 
  -7   9   8      361.07      323.50      7.41 o 
  -6   9   8      119.90      126.61      3.16 o 
  -5   9   8      360.15      339.90      4.96 o 
  -4   9   8       33.44       31.78      1.22 o 
  -3   9   8      135.68      132.13      2.19 o 
  -2   9   8      616.57      615.07     13.58 o 
  -1   9   8        0.68        0.25      0.48 o 
   0   9   8      162.06      178.79      3.09 o 
   1   9   8      116.92      132.98      3.90 o 
   2   9   8      606.40      584.37     14.45 o 
   3   9   8      646.25      651.44     31.13 o 
   4   9   8       27.81       28.64      2.30 o 
   5   9   8        3.64        1.97      1.39 o 
   6   9   8       12.39        9.08      1.35 o 
   7   9   8       70.83       75.47      2.13 o 
 -11  10   8        1.26       -1.10      1.43 o 
 -10  10   8       93.48       74.61      6.70 o 
  -9  10   8        3.77        5.37      1.20 o 
  -8  10   8        5.32        2.78      1.07 o 
  -7  10   8        0.04       -0.61      0.75 o 
  -6  10   8      255.92      221.18      4.34 o 
  -5  10   8       58.28       44.20      1.33 o 
  -4  10   8       40.08       37.86      1.24 o 
  -3  10   8       22.23        9.83      0.91 o 
  -2  10   8      432.58      410.34      7.76 o 
  -1  10   8      199.74      205.86      3.67 o 
   0  10   8        0.01       -0.54      0.55 o 
   1  10   8        1.82        3.04      0.82 o 
   2  10   8        1.55        3.25      0.87 o 
   3  10   8      329.38      332.43     12.67 o 
   4  10   8       41.76       43.43      2.71 o 
   5  10   8        3.75        4.38      2.44 o 
   6  10   8        5.34        3.39      1.57 o 
   7  10   8       60.47       59.81      2.44 o 
 -11  11   8       21.68       20.04      1.87 o 
 -10  11   8       60.49       50.89      4.80 o 
  -9  11   8        0.20       -0.49      1.17 o 
  -8  11   8        3.28        2.66      1.11 o 
  -7  11   8       45.87       32.25      1.88 o 
  -6  11   8      206.62      172.34      2.41 o 
  -5  11   8        2.33       -0.06      0.81 o 
  -4  11   8      130.88      134.23      2.87 o 
  -3  11   8      322.19      282.86     26.29 o 
  -2  11   8      696.37      677.11      6.64 o 
  -1  11   8       26.27       28.81      1.49 o 
   0  11   8       48.51       49.35      1.39 o 
   1  11   8       19.03       17.70      1.10 o 
   2  11   8       40.70       49.54      2.39 o 
   3  11   8      123.28      130.76      3.33 o 
   4  11   8      180.54      197.90     14.84 o 
   5  11   8       50.82       45.03      8.51 o 
   6  11   8       15.93       16.03      1.87 o 
   7  11   8      141.47      161.73      3.12 o 
 -11  12   8      105.50      118.32      8.24 o 
 -10  12   8       37.73       40.77      2.43 o 
  -9  12   8        1.16        3.67      1.17 o 
  -8  12   8        7.30        4.09      1.14 o 
  -7  12   8      119.02      106.00      3.73 o 
  -6  12   8      135.37      109.93      1.94 o 
  -5  12   8       58.82       45.55      1.60 o 
  -4  12   8      347.93      312.67      5.01 o 
  -3  12   8      615.05      640.32     13.22 o 
  -2  12   8       99.26       99.83      2.03 o 
  -1  12   8      976.75      972.53     20.35 o 
   0  12   8       20.99       18.96      1.08 o 
   1  12   8      369.58      397.20      8.10 o 
   2  12   8       58.36       70.54      2.31 o 
   3  12   8      195.85      204.12     11.13 o 
   4  12   8       24.83       23.10      1.91 o 
   5  12   8       15.28       13.11      1.78 o 
   6  12   8      176.71      196.89     11.58 o 
 -10  13   8      159.52      171.78      3.61 o 
  -9  13   8       38.43       38.64      2.47 o 
  -8  13   8      156.02      160.82      3.90 o 
  -7  13   8       18.00       14.06      1.31 o 
  -6  13   8      264.41      227.96      3.09 o 
  -5  13   8      101.84       82.24      2.61 o 
  -4  13   8      612.79      626.85      7.11 o 
  -3  13   8      699.61      650.23      4.49 o 
  -2  13   8     1341.38     1265.79     25.40 o 
  -1  13   8       17.26       17.32      1.59 o 
   0  13   8      147.70      158.96      2.71 o 
   1  13   8      568.52      604.15     22.95 o 
   2  13   8     1170.72     1224.99     38.13 o 
   3  13   8      583.57      580.68     37.28 o 
   4  13   8       16.46       20.14      1.91 o 
   5  13   8        9.03        7.00      2.44 o 
   6  13   8        0.87        3.44      1.78 o 
 -10  14   8        4.11        0.77      1.65 o 
  -9  14   8        3.61        2.17      1.57 o 
  -8  14   8       34.99       32.19      2.25 o 
  -7  14   8        0.11       -0.37      1.10 o 
  -6  14   8      211.24      214.20      6.42 o 
  -5  14   8      965.10      940.27     14.47 o 
  -4  14   8      580.73      577.90     12.55 o 
  -3  14   8        6.96        2.78      1.14 o 
  -2  14   8        3.58        0.85      1.47 o 
  -1  14   8      658.51      679.96      9.41 o 
   0  14   8        7.90        4.27      1.29 o 
   1  14   8       51.17       61.69      2.16 o 
   2  14   8      112.81      132.60      6.61 o 
   3  14   8        9.60       14.38      1.79 o 
   4  14   8        0.15        1.43      1.65 o 
   5  14   8       41.15       41.58      2.88 o 
   6  14   8      135.71      159.78      4.03 o 
 -10  15   8        0.55        2.64      1.78 o 
  -9  15   8      100.57       90.99      3.17 o 
  -8  15   8        0.74        1.93      1.52 o 
  -7  15   8        5.69        8.56      1.32 o 
  -6  15   8       40.83       37.40      1.95 o 
  -5  15   8      119.46      119.74      2.16 o 
  -4  15   8       15.60       13.68      1.31 o 
  -3  15   8       27.99       20.10      2.26 o 
  -2  15   8       23.50       24.91      1.98 o 
  -1  15   8       10.50       11.46      1.85 o 
   0  15   8      148.90      153.42      3.62 o 
   1  15   8       61.01       74.44      2.39 o 
   2  15   8       52.14       60.44      2.94 o 
   3  15   8       20.45       21.93      1.98 o 
   4  15   8       20.37       22.02      2.11 o 
   5  15   8        1.64        1.41      1.78 o 
  -9  16   8       15.01       21.02      2.53 o 
  -8  16   8       68.84       67.89      2.91 o 
  -7  16   8       45.69       44.47      2.15 o 
  -6  16   8       13.03        6.30      1.23 o 
  -5  16   8       13.37       15.96      1.19 o 
  -4  16   8        0.00       -1.15      1.15 o 
  -3  16   8       25.71       29.65      2.42 o 
  -2  16   8        1.43        3.35      2.99 o 
  -1  16   8      882.91      898.61      8.14 o 
   0  16   8       23.60       27.28      4.62 o 
   1  16   8       91.80      103.82     12.04 o 
   2  16   8       78.47       82.90      3.39 o 
   3  16   8      367.95      389.70     18.01 o 
   4  16   8       59.08       63.42      3.39 o 
   5  16   8        0.03       -1.49      1.72 o 
  -9  17   8      111.70      113.38      6.06 o 
  -8  17   8       13.89        7.02      1.72 o 
  -7  17   8        1.08       -0.31      1.72 o 
  -6  17   8       34.38       31.06      1.94 o 
  -5  17   8       43.24       38.61      2.53 o 
  -4  17   8        8.01        4.56      1.52 o 
  -3  17   8       20.32       17.45      1.85 o 
  -2  17   8      201.64      200.36      8.69 o 
  -1  17   8      732.34      751.40     41.90 o 
   0  17   8        6.04        3.89      1.72 o 
   1  17   8      254.84      286.30     12.49 o 
   2  17   8      206.39      199.27      5.79 o 
   3  17   8      123.03      130.86      5.61 o 
   4  17   8        0.55        1.09      1.78 o 
  -8  18   8       10.38        8.23      1.91 o 
  -7  18   8        0.36       -0.66      1.60 o 
  -6  18   8        7.21        5.73      1.78 o 
  -5  18   8      107.07      111.22      3.52 o 
  -4  18   8        0.01       -1.41      1.41 o 
  -3  18   8        4.71        3.53      1.66 o 
  -2  18   8        3.28        5.88      1.79 o 
  -1  18   8      308.13      323.73     11.13 o 
   0  18   8      293.39      284.87      8.33 o 
   1  18   8      541.67      533.93      8.87 o 
   2  18   8        1.17        5.43      2.71 o 
   3  18   8      150.38      157.10      5.61 o 
   4  18   8       21.82       21.18      3.44 o 
  -8  19   8        6.55        6.98      1.96 o 
  -7  19   8        9.95       13.39      3.08 o 
  -6  19   8       17.19       16.83      3.08 o 
  -5  19   8      136.48      150.87      4.62 o 
  -4  19   8        1.20       -1.19      1.43 o 
  -3  19   8        8.75       10.40      1.85 o 
  -2  19   8      125.27      159.05      3.90 o 
  -1  19   8       65.52       73.22      3.71 o 
   0  19   8       46.87       56.21      3.06 o 
   1  19   8       56.28       63.71      4.34 o 
   2  19   8       38.64       50.32      4.52 o 
   3  19   8       60.66       63.17      4.52 o 
  -7  20   8        0.71       -1.63      2.71 o 
  -6  20   8        0.67        5.07      2.90 o 
  -5  20   8        2.81        1.63      2.71 o 
  -4  20   8       38.92       45.79      4.34 o 
  -3  20   8        6.49        4.24      1.72 o 
  -2  20   8       11.90        9.75      2.05 o 
  -1  20   8        3.64        5.71      1.78 o 
   0  20   8       30.12       31.12      3.71 o 
   1  20   8       14.12       10.32      2.90 o 
   2  20   8       27.87       37.10      4.71 o 
  -6  21   8       41.10       47.42      4.34 o 
  -5  21   8       17.02       27.33      3.44 o 
  -4  21   8       61.94       79.46      4.71 o 
  -3  21   8       38.10       35.05      3.35 o 
  -2  21   8      100.13      107.57      3.77 o 
  -1  21   8      104.16      106.51      3.63 o 
   0  21   8       61.31       68.42      4.89 o 
   1  21   8       15.11       16.29      3.08 o 
   2  21   8       61.07       63.53      5.07 o 
  -5  22   8        1.05        0.36      2.53 o 
  -4  22   8        0.05        0.36      2.90 o 
  -3  22   8       11.31       10.50      2.71 o 
  -2  22   8        0.60        0.76      1.85 o 
  -1  22   8        0.06        1.99      2.17 o 
   0  22   8       16.00       18.10      3.26 o 
 -12   1   9       14.34       15.68      1.66 o 
 -11   1   9       88.07      101.28      2.32 o 
 -10   1   9       39.50       39.11      1.44 o 
  -9   1   9      101.99      105.24      1.71 o 
  -8   1   9      538.66      528.40      6.14 o 
  -7   1   9      209.56      198.60      1.74 o 
  -6   1   9       57.23       55.83      1.09 o 
  -5   1   9        1.56       -0.05      0.45 o 
  -4   1   9       44.24       41.53      0.90 o 
  -3   1   9       85.84       80.84      1.23 o 
  -2   1   9       12.08       17.03      0.71 o 
  -1   1   9      129.58      165.11      2.00 o 
   0   1   9      717.20      744.86      4.70 o 
   1   1   9      287.76      255.60      3.00 o 
   2   1   9      357.51      390.52      2.89 o 
   3   1   9      291.65      268.69      2.62 o 
   4   1   9        0.19       -0.88      0.88 o 
   5   1   9        2.92        1.55      0.95 o 
   6   1   9        0.85       -0.63      1.00 o 
   7   1   9       20.80       22.63      1.92 o 
 -12   2   9       41.89       55.48      2.42 o 
 -11   2   9       85.58       85.42      1.94 o 
 -10   2   9       17.75       11.59      0.91 o 
  -9   2   9      402.15      407.97      3.91 o 
  -8   2   9      547.51      516.63      5.11 o 
  -7   2   9      241.22      220.58      1.86 o 
  -6   2   9       98.93       98.31      1.38 o 
  -5   2   9      164.48      158.04      1.35 o 
  -4   2   9      915.86      893.49      5.38 o 
  -3   2   9       55.87       59.38      1.04 o 
  -2   2   9      341.49      338.12      3.94 o 
  -1   2   9      683.35      678.73      7.80 o 
   0   2   9      141.43      131.62      1.97 o 
   1   2   9      101.27       94.79      1.74 o 
   2   2   9       16.37       17.40      1.04 o 
   3   2   9      102.99       86.56      1.85 o 
   4   2   9       45.27       43.94      1.69 o 
   5   2   9       21.51       15.60      1.13 o 
   6   2   9        2.54        3.36      1.18 o 
   7   2   9       15.24       19.03      1.79 o 
 -12   3   9        0.18       -1.10      1.10 o 
 -11   3   9       83.28       89.82      2.50 o 
 -10   3   9        0.13        0.26      0.86 o 
  -9   3   9       39.16       47.53      1.39 o 
  -8   3   9      303.88      255.17      2.15 o 
  -7   3   9      107.74       98.91      1.19 o 
  -6   3   9      417.83      375.26      2.26 o 
  -5   3   9        4.38        7.14      0.58 o 
  -4   3   9        5.10        7.27      0.54 o 
  -3   3   9      734.47      730.13      6.37 o 
  -2   3   9      919.21      939.06     10.88 o 
  -1   3   9      363.79      423.87      3.57 o 
   0   3   9      336.67      338.55      3.03 o 
   1   3   9       26.75       28.18      1.35 o 
   2   3   9       28.05       25.14      1.34 o 
   3   3   9        0.37       -0.86      0.86 o 
   4   3   9      260.53      238.46      6.14 o 
   5   3   9        0.24       -0.05      0.97 o 
   6   3   9       66.16       65.14      3.20 o 
   7   3   9       18.62       20.87      1.99 o 
 -12   4   9        3.04        1.46      0.98 o 
 -11   4   9      175.16      193.60      5.35 o 
 -10   4   9       27.24       19.89      1.40 o 
  -9   4   9        1.43        0.11      0.68 o 
  -8   4   9      546.98      524.30      8.89 o 
  -7   4   9      219.04      239.82      1.60 o 
  -6   4   9       34.42       26.99      0.93 o 
  -5   4   9      714.44      707.97      5.49 o 
  -4   4   9       13.19       14.30      0.67 o 
  -3   4   9      202.84      225.65      3.09 o 
  -2   4   9       25.18       25.31      0.99 o 
  -1   4   9      307.68      310.88      4.41 o 
   0   4   9       55.46       42.81      1.14 o 
   1   4   9        9.34        4.14      0.86 o 
   2   4   9      104.35      102.81      3.84 o 
   3   4   9      537.64      509.05      6.63 o 
   4   4   9       40.92       31.54      1.63 o 
   5   4   9      109.53      106.46      2.44 o 
   6   4   9       13.93       11.26      1.35 o 
   7   4   9       57.27       59.70      4.71 o 
 -12   5   9       16.21       16.08      1.36 o 
 -11   5   9        3.07        5.70      1.06 o 
 -10   5   9        2.19        2.65      0.82 o 
  -9   5   9       13.77       18.08      1.05 o 
  -8   5   9       54.28       42.32      1.47 o 
  -7   5   9      175.67      153.46      2.62 o 
  -6   5   9      250.55      252.69      2.25 o 
  -5   5   9      168.75      165.39      2.18 o 
  -4   5   9      761.65      720.55      6.91 o 
  -3   5   9     1050.34     1133.79      9.58 o 
  -2   5   9        0.47       -0.42      0.51 o 
  -1   5   9        0.18       -0.52      0.52 o 
   0   5   9      915.26      908.19     11.85 o 
   1   5   9        1.58        1.76      0.69 o 
   2   5   9        0.11       -1.23      1.23 o 
   3   5   9      103.43       89.57      3.21 o 
   4   5   9        7.31        5.07      0.97 o 
   5   5   9       58.36       52.43      2.19 o 
   6   5   9       10.14       11.07      1.39 o 
   7   5   9       23.65       31.60      2.69 o 
 -12   6   9       14.71        9.30      1.63 o 
 -11   6   9        1.73        1.35      1.17 o 
 -10   6   9        9.18       11.12      1.06 o 
  -9   6   9      157.40      143.55      6.58 o 
  -8   6   9        6.58        6.33      0.90 o 
  -7   6   9      221.96      213.84      3.21 o 
  -6   6   9        4.01        4.01      0.57 o 
  -5   6   9        4.07        6.29      0.64 o 
  -4   6   9       64.11       72.77      2.16 o 
  -3   6   9       19.18       12.26      0.72 o 
  -2   6   9      125.30      123.28      2.49 o 
  -1   6   9      192.42      180.23      7.66 o 
   0   6   9      148.17      120.75      2.03 o 
   1   6   9      279.96      294.30      5.97 o 
   2   6   9        0.67        0.43      1.10 o 
   3   6   9        0.05       -0.90      0.90 o 
   4   6   9        0.78        0.48      1.08 o 
   5   6   9        0.45       -1.08      1.08 o 
   6   6   9      218.72      206.96      5.19 o 
   7   6   9        1.57        1.18      1.66 o 
 -12   7   9        8.19        8.39      1.57 o 
 -11   7   9       22.98       46.84      2.52 o 
 -10   7   9        0.89       -0.37      1.01 o 
  -9   7   9        2.87        1.32      1.44 o 
  -8   7   9        3.42        1.29      0.88 o 
  -7   7   9       20.19        9.15      0.71 o 
  -6   7   9        1.27        1.85      0.54 o 
  -5   7   9       85.03      107.16      1.88 o 
  -4   7   9      164.76      166.95      2.72 o 
  -3   7   9      718.84      736.40     20.75 o 
  -2   7   9      157.50      162.76      2.02 o 
  -1   7   9       49.67       42.23      2.45 o 
   0   7   9       14.50       13.52      0.80 o 
   1   7   9       11.68        8.67      0.83 o 
   2   7   9      180.21      169.74      4.67 o 
   3   7   9       69.10       79.66      3.88 o 
   4   7   9       10.63        8.37      1.22 o 
   5   7   9        7.56        5.99      1.25 o 
   6   7   9        0.07       -0.48      1.47 o 
   7   7   9      158.59      170.77     11.31 o 
 -12   8   9       39.55       52.63      5.88 o 
 -11   8   9      107.14      127.61      7.33 o 
 -10   8   9       25.34       37.67      3.42 o 
  -9   8   9        9.57        9.84      1.20 o 
  -8   8   9       13.07       11.68      1.03 o 
  -7   8   9      213.46      169.84      3.66 o 
  -6   8   9       70.35       57.57      1.27 o 
  -5   8   9       12.77       14.34      0.93 o 
  -4   8   9        5.85        5.80      0.83 o 
  -3   8   9     1522.66     1332.65    124.43 o 
  -2   8   9       76.34       70.99      1.45 o 
  -1   8   9      496.70      495.34     15.18 o 
   0   8   9       31.74       32.83      1.26 o 
   1   8   9       42.36       37.64      1.50 o 
   2   8   9       25.09       20.57      1.41 o 
   3   8   9        1.08       -0.32      1.34 o 
   4   8   9       78.59       81.59      2.18 o 
   5   8   9        0.01       -1.07      1.07 o 
   6   8   9        3.25        2.65      1.29 o 
   7   8   9       12.87       11.40      2.90 o 
 -11   9   9      138.12      146.50     15.20 o 
 -10   9   9      134.67      144.72      4.28 o 
  -9   9   9      119.20      114.08      4.83 o 
  -8   9   9       29.43       19.11      1.30 o 
  -7   9   9      185.22      140.44      2.14 o 
  -6   9   9       14.55        5.86      1.21 o 
  -5   9   9        8.88        4.59      1.04 o 
  -4   9   9      103.97       82.94      1.98 o 
  -3   9   9      492.92      455.40      7.81 o 
  -2   9   9     1555.75     1538.69     26.96 o 
  -1   9   9      449.70      469.30      9.29 o 
   0   9   9      651.99      685.84     13.99 o 
   1   9   9      684.11      690.74     13.33 o 
   2   9   9       50.44       35.50      2.62 o 
   3   9   9       24.75       20.72      2.90 o 
   4   9   9       39.21       33.43      2.49 o 
   5   9   9        4.53        1.03      1.18 o 
   6   9   9        9.78       12.26      1.48 o 
 -11  10   9       73.16       74.76      4.34 o 
 -10  10   9      134.21      135.57      6.33 o 
  -9  10   9        4.70        7.89      1.25 o 
  -8  10   9        1.25        0.19      1.11 o 
  -7  10   9        0.03       -0.87      0.87 o 
  -6  10   9       57.07       34.00      1.43 o 
  -5  10   9       21.08       23.29      1.52 o 
  -4  10   9       38.46       27.11      1.56 o 
  -3  10   9        6.20        4.38      2.16 o 
  -2  10   9        4.67        5.70      1.23 o 
  -1  10   9      234.56      273.74      3.68 o 
   0  10   9        5.42        6.64      0.85 o 
   1  10   9      115.56      119.16      2.59 o 
   2  10   9      365.04      395.28     10.40 o 
   3  10   9       78.15       74.26      4.71 o 
   4  10   9       30.35       21.86      1.83 o 
   5  10   9       11.42       10.13      2.53 o 
   6  10   9       77.94       83.48      2.65 o 
 -11  11   9       52.85       48.87      4.80 o 
 -10  11   9       21.63       21.34      3.26 o 
  -9  11   9       19.95       19.11      1.41 o 
  -8  11   9       50.78       54.21      2.02 o 
  -7  11   9       34.77       36.88      1.60 o 
  -6  11   9       45.38       29.05      1.54 o 
  -5  11   9       12.79       11.74      1.14 o 
  -4  11   9      258.52      219.17      4.23 o 
  -3  11   9        3.91        1.90      1.05 o 
  -2  11   9       55.59       55.48      2.48 o 
  -1  11   9       57.63       59.58      2.08 o 
   0  11   9      587.69      632.83     10.59 o 
   1  11   9        7.26        4.46      1.21 o 
   2  11   9       16.08       16.64      1.87 o 
   3  11   9        5.68        5.54      1.52 o 
   4  11   9       22.13       18.83      3.08 o 
   5  11   9       11.11       10.76      1.78 o 
   6  11   9        6.56        5.91      1.46 o 
 -11  12   9       72.28       82.89      5.07 o 
 -10  12   9        1.27        2.61      1.57 o 
  -9  12   9        3.40       -0.98      1.17 o 
  -8  12   9        1.36        0.59      1.14 o 
  -7  12   9       22.23       18.86      1.38 o 
  -6  12   9      118.05      103.64      1.96 o 
  -5  12   9      191.12      166.02      4.49 o 
  -4  12   9      332.63      319.87      5.02 o 
  -3  12   9      109.09       95.91      2.29 o 
  -2  12   9      145.22      156.29      5.70 o 
  -1  12   9      449.20      474.00     14.21 o 
   0  12   9      264.92      270.37      7.26 o 
   1  12   9        0.88       -1.21      1.21 o 
   2  12   9        7.68        5.86      1.60 o 
   3  12   9       50.15       45.72      5.34 o 
   4  12   9        7.92        6.41      1.65 o 
   5  12   9       38.61       38.05      2.75 o 
   6  12   9        2.20        2.21      1.78 o 
 -10  13   9       37.21       39.91      2.73 o 
  -9  13   9        1.46       -0.13      1.81 o 
  -8  13   9        3.65        2.68      1.21 o 
  -7  13   9        0.43       -0.62      1.08 o 
  -6  13   9      115.46       80.82      2.33 o 
  -5  13   9       81.75       73.46      1.90 o 
  -4  13   9      253.97      259.16      5.84 o 
  -3  13   9      143.17      158.29      4.29 o 
  -2  13   9      981.24      959.84     25.70 o 
  -1  13   9      424.05      436.77     12.40 o 
   0  13   9       19.11       18.99      1.42 o 
   1  13   9       22.23       19.94      1.46 o 
   2  13   9       38.87       33.52      2.81 o 
   3  13   9        1.90        0.27      1.54 o 
   4  13   9       35.86       38.40      2.99 o 
   5  13   9        2.75        1.08      1.72 o 
 -10  14   9      113.57      129.41     12.04 o 
  -9  14   9       47.40       61.34      2.94 o 
  -8  14   9        4.51        3.42      1.25 o 
  -7  14   9        2.62       -0.09      1.18 o 
  -6  14   9        4.04        2.35      1.18 o 
  -5  14   9       32.08       32.16      1.64 o 
  -4  14   9      262.67      253.79      3.20 o 
  -3  14   9      184.00      181.67      3.50 o 
  -2  14   9        9.13        9.76      1.72 o 
  -1  14   9      636.22      668.58     17.10 o 
   0  14   9       59.07       65.27      8.14 o 
   1  14   9       43.25       41.36      2.05 o 
   2  14   9        0.28        2.10      1.65 o 
   3  14   9      185.31      198.16     10.14 o 
   4  14   9       10.34        8.10      1.78 o 
   5  14   9       11.54       11.01      2.17 o 
 -10  15   9      184.64      234.16     14.39 o 
  -9  15   9        0.29        1.34      1.65 o 
  -8  15   9        3.27        4.91      1.65 o 
  -7  15   9       50.79       62.85      2.36 o 
  -6  15   9       95.90       86.56      2.68 o 
  -5  15   9      110.73      107.90      2.20 o 
  -4  15   9       94.47       91.33      2.88 o 
  -3  15   9        1.85        2.26      1.72 o 
  -2  15   9      368.67      347.15      4.67 o 
  -1  15   9      184.23      174.15      6.61 o 
   0  15   9        1.26        1.51      1.60 o 
   1  15   9        8.81        7.29      2.71 o 
   2  15   9      421.83      385.70      7.42 o 
   3  15   9       15.25       13.57      2.71 o 
   4  15   9       14.00        7.05      1.91 o 
  -9  16   9       64.27       70.63      3.25 o 
  -8  16   9        0.30       -1.11      1.57 o 
  -7  16   9       67.73       67.73      2.99 o 
  -6  16   9       20.90       13.29      1.42 o 
  -5  16   9        9.86        5.32      1.27 o 
  -4  16   9      144.35      149.30      3.39 o 
  -3  16   9       87.56       98.69      3.19 o 
  -2  16   9       10.83        9.69      1.79 o 
  -1  16   9       81.20       95.91      8.60 o 
   0  16   9      427.85      466.66     20.36 o 
   1  16   9       34.24       24.62      3.26 o 
   2  16   9       20.08       23.71      3.26 o 
   3  16   9      154.47      166.51      5.61 o 
   4  16   9       50.38       54.48      4.52 o 
  -9  17   9        2.09        2.91      1.78 o 
  -8  17   9       30.10       35.17      2.69 o 
  -7  17   9       11.35       10.91      1.78 o 
  -6  17   9       40.46       34.97      3.35 o 
  -5  17   9       10.22        6.95      1.72 o 
  -4  17   9       12.06       11.62      1.72 o 
  -3  17   9        8.91        9.72      1.79 o 
  -2  17   9        4.72        6.24      1.79 o 
  -1  17   9       74.37       80.82      3.17 o 
   0  17   9       54.35       66.68      6.52 o 
   1  17   9       61.68       60.63      4.34 o 
   2  17   9       13.20       11.22      3.08 o 
   3  17   9       44.69       47.96      4.71 o 
   4  17   9        0.15        2.53      2.90 o 
  -8  18   9       34.72       36.60      2.82 o 
  -7  18   9      154.32      174.12      6.15 o 
  -6  18   9        7.72        3.62      2.71 o 
  -5  18   9        0.29       -1.52      1.52 o 
  -4  18   9       39.31       36.42      2.82 o 
  -3  18   9        1.02        2.35      1.54 o 
  -2  18   9       21.01       29.11      3.35 o 
  -1  18   9        4.35        3.26      2.90 o 
   0  18   9       22.04       22.51      2.16 o 
   1  18   9      109.94      111.31      5.43 o 
   2  18   9        5.28        9.23      3.08 o 
   3  18   9        0.10        3.08      2.90 o 
  -7  19   9        6.68        9.41      2.90 o 
  -6  19   9        8.04       11.58      2.90 o 
  -5  19   9        0.15        2.35      2.71 o 
  -4  19   9       24.46       23.25      2.09 o 
  -3  19   9       43.86       37.02      2.88 o 
  -2  19   9      421.40      439.54     14.39 o 
  -1  19   9        5.71        7.37      1.91 o 
   0  19   9        0.20        0.90      2.53 o 
   1  19   9       14.06       15.93      3.26 o 
   2  19   9       41.98       46.15      4.89 o 
  -6  20   9        8.91        7.78      2.90 o 
  -5  20   9       89.28      111.67      5.43 o 
  -4  20   9       20.21       20.81      3.26 o 
  -3  20   9        2.14        1.51      1.85 o 
  -2  20   9      193.26      226.88      4.54 o 
  -1  20   9      182.11      223.36      8.78 o 
   0  20   9       22.31       38.37      3.98 o 
   1  20   9        2.51        3.62      2.71 o 
  -5  21   9       10.68       11.58      2.90 o 
  -4  21   9        0.00        1.27      2.71 o 
  -3  21   9        2.70        0.01      1.85 o 
  -2  21   9       75.93       74.70      3.58 o 
  -1  21   9        0.70        4.79      1.98 o 
   0  21   9        0.51        1.45      2.53 o 
  -3  22   9        6.84       11.40      2.90 o 
  -2  22   9        0.81        1.45      2.53 o 
 -12   0  10      127.75      143.53      4.71 o 
 -11   0  10      710.28      852.05     16.92 o 
 -10   0  10      555.96      579.60     18.37 o 
  -9   0  10        0.89       -0.12      0.94 o 
  -8   0  10       21.11       24.84      1.67 o 
  -7   0  10       11.08        4.42      1.09 o 
  -6   0  10       27.56       20.78      1.77 o 
  -5   0  10     1007.97      962.04      4.09 o 
  -4   0  10      121.06      102.28      1.81 o 
  -3   0  10      179.36      188.76      2.47 o 
  -2   0  10     1149.37     1103.33     14.93 o 
  -1   0  10      185.80      165.23      5.70 o 
   0   0  10     1747.25     1637.89     30.14 o 
   1   0  10      359.21      392.86      4.35 o 
   2   0  10      133.57      118.25      3.01 o 
   3   0  10      322.83      297.94      4.10 o 
   4   0  10       74.71       62.88      2.69 o 
   5   0  10      192.76      211.58      5.25 o 
   6   0  10       19.74       17.56      2.71 o 
 -12   1  10       96.67       99.23      3.01 o 
 -11   1  10       51.78       65.13      2.05 o 
 -10   1  10        3.85        5.08      0.92 o 
  -9   1  10        1.43        0.20      0.76 o 
  -8   1  10      247.06      220.58      2.70 o 
  -7   1  10      224.07      214.95      1.55 o 
  -6   1  10       25.57       22.26      1.34 o 
  -5   1  10       27.45       24.24      1.51 o 
  -4   1  10      727.09      740.80      5.24 o 
  -3   1  10       61.59       48.79      1.25 o 
  -2   1  10     1304.46     1298.47     14.95 o 
  -1   1  10       82.65       80.11      1.63 o 
   0   1  10       31.32       16.93      1.75 o 
   1   1  10       44.02       36.85      1.58 o 
   2   1  10      340.07      264.41      2.72 o 
   3   1  10        4.27        1.62      0.93 o 
   4   1  10       22.03       20.68      1.43 o 
   5   1  10       36.51       33.12      2.43 o 
   6   1  10      141.81      143.84      3.52 o 
 -12   2  10      128.25      154.75      3.45 o 
 -11   2  10       26.79       17.50      1.19 o 
 -10   2  10       39.39       39.01      1.44 o 
  -9   2  10      220.69      220.63      2.21 o 
  -8   2  10      109.39       99.25      1.67 o 
  -7   2  10      576.17      552.94      3.43 o 
  -6   2  10      753.23      739.36      4.49 o 
  -5   2  10      433.52      420.44      2.29 o 
  -4   2  10      137.99      145.96      1.59 o 
  -3   2  10     1053.08     1036.83     10.07 o 
  -2   2  10      463.44      461.37     12.26 o 
  -1   2  10      440.08      464.52      5.88 o 
   0   2  10        8.22        8.44      2.91 o 
   1   2  10       20.60       19.28      1.10 o 
   2   2  10      156.59      145.23      2.22 o 
   3   2  10       87.16       75.17      1.88 o 
   4   2  10        0.01       -1.08      1.08 o 
   5   2  10       41.18       41.26      2.56 o 
   6   2  10        1.23        1.99      2.35 o 
 -12   3  10       99.66      148.32      2.71 o 
 -11   3  10        4.90        6.06      1.09 o 
 -10   3  10       16.66       15.24      0.97 o 
  -9   3  10       77.89       76.11      1.82 o 
  -8   3  10        0.89       -0.70      0.70 o 
  -7   3  10       38.03       48.32      1.23 o 
  -6   3  10      822.94      778.99      4.86 o 
  -5   3  10        3.86        0.88      0.77 o 
  -4   3  10      646.13      601.42      5.03 o 
  -3   3  10     1023.52      982.58      7.78 o 
  -2   3  10      111.31       91.98      1.41 o 
  -1   3  10        6.72        5.97      0.74 o 
   0   3  10      323.27      327.61      4.44 o 
   1   3  10        0.80        0.45      0.83 o 
   2   3  10       88.09       84.34      1.90 o 
   3   3  10       23.74       15.52      1.32 o 
   4   3  10       61.28       55.24      2.12 o 
   5   3  10      218.65      207.35      3.77 o 
   6   3  10       53.48       48.10      2.69 o 
 -12   4  10       29.29       31.07      2.63 o 
 -11   4  10       75.79       81.87      2.01 o 
 -10   4  10       73.46       70.28      1.82 o 
  -9   4  10        6.93        4.82      0.84 o 
  -8   4  10      297.56      265.04      2.76 o 
  -7   4  10       94.06       70.99      1.15 o 
  -6   4  10      253.69      282.76      2.49 o 
  -5   4  10      921.95      987.45      6.61 o 
  -4   4  10       43.49       33.91      1.33 o 
  -3   4  10      379.97      368.37      2.64 o 
  -2   4  10      219.60      224.00      2.96 o 
  -1   4  10       18.29       20.29      0.88 o 
   0   4  10        1.92        0.16      0.71 o 
   1   4  10      181.11      150.88      3.92 o 
   2   4  10       49.83       36.59      2.57 o 
   3   4  10       11.72        7.90      1.22 o 
   4   4  10        9.67        6.06      1.22 o 
   5   4  10       26.96       16.30      1.92 o 
   6   4  10      118.77      139.87      3.65 o 
 -12   5  10       35.71       40.76      4.25 o 
 -11   5  10        6.19        4.16      1.25 o 
 -10   5  10       61.26       72.61      1.87 o 
  -9   5  10       24.94       15.41      1.04 o 
  -8   5  10       29.67       29.63      1.30 o 
  -7   5  10       37.25       36.67      1.20 o 
  -6   5  10       14.06       19.28      0.88 o 
  -5   5  10      260.45      266.11      3.73 o 
  -4   5  10      836.05      827.61      7.60 o 
  -3   5  10       22.93       15.78      1.26 o 
  -2   5  10       71.80       70.87      1.33 o 
  -1   5  10      177.84      182.50      1.71 o 
   0   5  10      255.70      263.63      4.13 o 
   1   5  10        1.45       -0.94      0.94 o 
   2   5  10       43.09       26.38      2.61 o 
   3   5  10        3.42        2.21      1.11 o 
   4   5  10      114.75      104.70      3.01 o 
   5   5  10      414.14      436.81     10.50 o 
   6   5  10       20.75       34.18      2.62 o 
 -12   6  10       36.49       36.47      3.89 o 
 -11   6  10      211.35      230.03      8.51 o 
 -10   6  10       25.23       26.25      1.77 o 
  -9   6  10       17.85       10.84      1.06 o 
  -8   6  10        0.56       -0.43      0.79 o 
  -7   6  10       26.05       12.53      0.77 o 
  -6   6  10      235.62      207.98      2.50 o 
  -5   6  10        6.86       10.18      1.43 o 
  -4   6  10      282.79      267.65      3.81 o 
  -3   6  10      186.38      168.28     13.41 o 
  -2   6  10      203.03      189.35      1.89 o 
  -1   6  10      513.51      540.65      8.17 o 
   0   6  10      105.00      106.47      1.89 o 
   1   6  10       48.69       33.66      2.90 o 
   2   6  10        4.55        2.08      1.08 o 
   3   6  10      197.39      201.80      4.95 o 
   4   6  10       14.86        9.60      1.66 o 
   5   6  10        1.17        0.36      1.54 o 
   6   6  10      106.63      104.70      3.32 o 
 -12   7  10       10.93       14.61      3.17 o 
 -11   7  10        1.41        0.42      1.47 o 
 -10   7  10        0.02        1.90      1.14 o 
  -9   7  10      126.76      133.88      3.06 o 
  -8   7  10       10.35        8.03      1.14 o 
  -7   7  10     1088.44      955.58     11.42 o 
  -6   7  10      302.46      266.24      2.69 o 
  -5   7  10      226.66      207.64      2.99 o 
  -4   7  10        2.48        1.21      1.15 o 
  -3   7  10      764.66      724.74      5.23 o 
  -2   7  10      934.06      923.81      9.19 o 
  -1   7  10      714.85      680.66      7.95 o 
   0   7  10       60.68       67.46      1.67 o 
   1   7  10        2.43        4.01      0.83 o 
   2   7  10      112.36      102.87      2.10 o 
   3   7  10       15.41       13.12      1.66 o 
   4   7  10       57.92       62.60      2.75 o 
   5   7  10        3.64        2.43      1.60 o 
   6   7  10       82.85       92.34      3.32 o 
 -11   8  10       45.57       53.56      3.35 o 
 -10   8  10       26.99       33.33      2.00 o 
  -9   8  10        4.98        4.80      1.90 o 
  -8   8  10       26.34       17.92      1.30 o 
  -7   8  10      209.44      178.16      3.89 o 
  -6   8  10      270.37      224.40      3.99 o 
  -5   8  10      250.12      217.73      3.66 o 
  -4   8  10       76.39       69.02      1.90 o 
  -3   8  10      233.62      239.49      9.05 o 
  -2   8  10     1023.58      995.00     19.65 o 
  -1   8  10       32.44       30.89      1.88 o 
   0   8  10       81.33       85.06      2.31 o 
   1   8  10       23.19       21.08      1.31 o 
   2   8  10      157.79      138.78      8.07 o 
   3   8  10       38.65       33.83      2.73 o 
   4   8  10        0.29       -0.17      1.18 o 
   5   8  10        0.29       -1.22      1.22 o 
   6   8  10       68.18       85.85      3.77 o 
 -11   9  10       25.30       31.98      3.71 o 
 -10   9  10        2.81       -0.05      2.44 o 
  -9   9  10        5.82        8.08      1.39 o 
  -8   9  10      105.63      102.55      3.98 o 
  -7   9  10       18.86       13.76      1.06 o 
  -6   9  10      660.45      614.45      5.24 o 
  -5   9  10       53.05       56.70      1.66 o 
  -4   9  10      232.36      224.42      3.62 o 
  -3   9  10       89.08       83.01      2.15 o 
  -2   9  10      455.64      445.05      5.72 o 
  -1   9  10      413.68      408.24      5.70 o 
   0   9  10      425.99      441.20     12.17 o 
   1   9  10      290.56      307.99      5.37 o 
   2   9  10        3.19        2.90      2.53 o 
   3   9  10        6.74        3.54      1.47 o 
   4   9  10        6.92        5.56      1.32 o 
   5   9  10        9.76        7.10      1.43 o 
   6   9  10       11.31        9.87      1.53 o 
 -11  10  10       22.19       25.78      8.96 o 
 -10  10  10       19.31       19.43      2.08 o 
  -9  10  10        3.95        0.32      1.18 o 
  -8  10  10       53.21       59.94      2.15 o 
  -7  10  10       33.50       27.61      1.45 o 
  -6  10  10        1.43       -0.67      0.80 o 
  -5  10  10        7.40        7.76      1.11 o 
  -4  10  10        8.32        5.36      1.15 o 
  -3  10  10      120.90      103.56      2.40 o 
  -2  10  10      194.27      195.05      5.43 o 
  -1  10  10      502.62      519.90      8.57 o 
   0  10  10       53.15       58.78      2.38 o 
   1  10  10      761.77      758.42     18.42 o 
   2  10  10       13.65       12.24      3.17 o 
   3  10  10        0.44       -0.49      1.47 o 
   4  10  10        5.22        2.95      1.29 o 
   5  10  10        1.61        0.30      1.36 o 
 -11  11  10       54.68       63.73      7.51 o 
 -10  11  10       48.02       62.10      5.34 o 
  -9  11  10        4.92       -0.08      1.16 o 
  -8  11  10       16.86       13.03      1.32 o 
  -7  11  10       53.01       43.13      1.69 o 
  -6  11  10      133.26      120.12      1.91 o 
  -5  11  10      574.73      502.90      7.83 o 
  -4  11  10        1.32       -1.04      1.04 o 
  -3  11  10        0.01        0.52      1.14 o 
  -2  11  10     1419.75     1446.27     53.12 o 
  -1  11  10        0.46        1.90      1.60 o 
   0  11  10      147.65      151.00      6.30 o 
   1  11  10       52.25       46.98      2.79 o 
   2  11  10       75.22       59.75      4.25 o 
   3  11  10       86.40       82.78      8.87 o 
   4  11  10       13.47       11.59      1.90 o 
   5  11  10       11.90        6.36      1.42 o 
 -10  12  10      274.28      335.18     21.00 o 
  -9  12  10        2.71        3.83      1.65 o 
  -8  12  10        0.93       -1.11      1.11 o 
  -7  12  10       31.17       34.29      1.69 o 
  -6  12  10       46.72       36.16      1.63 o 
  -5  12  10       38.75       33.20      1.81 o 
  -4  12  10       59.37       61.14      2.85 o 
  -3  12  10      764.25      752.70      6.21 o 
  -2  12  10     1085.25     1092.98     43.17 o 
  -1  12  10       58.84       53.36      2.62 o 
   0  12  10        1.61        2.99      1.52 o 
   1  12  10       33.95       24.74      1.91 o 
   2  12  10      132.30      137.39      6.97 o 
   3  12  10      100.56       90.45      4.25 o 
   4  12  10        0.11       -0.54      1.60 o 
   5  12  10       38.01       37.17      3.06 o 
 -10  13  10        0.00       -1.75      2.81 o 
  -9  13  10       15.40       12.24      1.72 o 
  -8  13  10        9.86        7.86      1.38 o 
  -7  13  10       51.53       44.75      1.82 o 
  -6  13  10       78.79       84.36      2.52 o 
  -5  13  10       25.36       19.02      1.35 o 
  -4  13  10       28.15       30.59      2.30 o 
  -3  13  10      165.28      177.83      3.65 o 
  -2  13  10       14.46        8.90      1.90 o 
  -1  13  10      188.46      178.06      7.69 o 
   0  13  10       23.32       18.38      1.85 o 
   1  13  10       16.84       13.71      1.70 o 
   2  13  10       55.53       54.46      3.06 o 
   3  13  10       51.83       44.28      3.06 o 
   4  13  10       65.98       68.53      3.33 o 
 -10  14  10        1.06       -1.29      1.78 o 
  -9  14  10        2.68        2.59      1.65 o 
  -8  14  10        0.09       -1.21      1.47 o 
  -7  14  10      256.12      264.03      3.69 o 
  -6  14  10        7.87        6.17      1.25 o 
  -5  14  10       35.98       25.25      2.44 o 
  -4  14  10      100.81       87.28      3.06 o 
  -3  14  10      226.91      244.66      5.61 o 
  -2  14  10      243.07      259.71      4.43 o 
  -1  14  10       85.18       92.39      4.25 o 
   0  14  10       89.58       90.95      9.86 o 
   1  14  10        3.56        1.45      2.53 o 
   2  14  10       63.07       51.58      4.34 o 
   3  14  10       59.71       47.96      4.34 o 
   4  14  10      117.78      118.19      5.07 o 
  -9  15  10       17.19       16.78      4.52 o 
  -8  15  10       37.97       40.49      2.69 o 
  -7  15  10       73.35       71.73      3.26 o 
  -6  15  10        0.21       -0.60      1.72 o 
  -5  15  10       10.70        7.87      1.60 o 
  -4  15  10      323.55      309.97      4.47 o 
  -3  15  10       22.05       15.67      1.79 o 
  -2  15  10       42.98       43.20      3.62 o 
  -1  15  10       46.16       55.22      4.07 o 
   0  15  10        5.71        3.35      2.44 o 
   1  15  10       12.67       13.76      2.90 o 
   2  15  10        3.99        3.98      2.71 o 
   3  15  10       22.46       19.91      3.08 o 
   4  15  10       19.47       18.10      3.26 o 
  -9  16  10       35.20       40.25      3.35 o 
  -8  16  10      122.40      160.39      3.84 o 
  -7  16  10        1.77        1.81      2.53 o 
  -6  16  10       10.68        4.62      1.65 o 
  -5  16  10      115.83      129.79      5.37 o 
  -4  16  10       25.83       23.03      1.98 o 
  -3  16  10       19.16       18.50      1.98 o 
  -2  16  10       20.02       18.10      1.98 o 
  -1  16  10       34.54       36.71      7.51 o 
   0  16  10        1.45        2.29      1.72 o 
   1  16  10      320.17      322.35      7.42 o 
   2  16  10        3.86        5.43      2.90 o 
   3  16  10       62.90       63.89      4.89 o 
  -8  17  10       34.82       35.11      4.34 o 
  -7  17  10        9.01       15.02      3.08 o 
  -6  17  10        7.72        8.87      2.71 o 
  -5  17  10        1.17       -2.35      2.35 o 
  -4  17  10       13.17       12.11      1.90 o 
  -3  17  10      104.32       96.16      3.39 o 
  -2  17  10        8.03        6.94      1.85 o 
  -1  17  10       25.60       19.90      2.71 o 
   0  17  10      106.41      108.65      7.06 o 
   1  17  10       22.71       23.35      3.44 o 
   2  17  10        1.06        3.26      2.71 o 
   3  17  10       14.89        9.95      3.26 o 
  -7  18  10       12.26       13.03      3.08 o 
  -6  18  10       12.05       14.12      3.08 o 
  -5  18  10       44.32       41.63      4.34 o 
  -4  18  10        3.91        1.99      1.66 o 
  -3  18  10        2.67        4.42      3.08 o 
  -2  18  10       23.54       22.46      2.18 o 
  -1  18  10        0.11        0.15      1.78 o 
   0  18  10        0.33        1.81      2.53 o 
   1  18  10      181.42      181.36      6.15 o 
   2  18  10      271.51      298.64      7.78 o 
  -7  19  10        4.31        4.71      2.90 o 
  -6  19  10       66.70       68.78      4.89 o 
  -5  19  10        0.60       -1.99      2.71 o 
  -4  19  10       24.10       22.38      2.81 o 
  -3  19  10       11.94        3.34      1.85 o 
  -2  19  10        4.29        3.80      1.92 o 
  -1  19  10        1.85       -0.36      2.26 o 
   0  19  10       11.83       12.85      2.90 o 
   1  19  10        0.05        2.17      2.90 o 
  -6  20  10       19.02       17.92      3.44 o 
  -5  20  10        1.67        2.17      2.90 o 
  -4  20  10       16.90       16.83      3.26 o 
  -3  20  10        5.52        5.65      1.98 o 
  -2  20  10        4.83        7.51      2.11 o 
  -1  20  10       24.16       26.11      2.37 o 
   0  20  10       15.41       11.76      3.08 o 
  -4  21  10       35.33       50.68      4.89 o 
  -3  21  10       17.65       22.26      2.30 o 
  -2  21  10        0.78        0.02      1.85 o 
 -12   1  11        0.61        2.07      2.53 o 
 -11   1  11      118.92      127.65      3.47 o 
 -10   1  11        3.93        7.03      0.94 o 
  -9   1  11      156.67      156.77      2.02 o 
  -8   1  11       31.19       27.29      1.32 o 
  -7   1  11      470.55      434.59      2.38 o 
  -6   1  11       10.72        5.17      1.09 o 
  -5   1  11      964.54      959.87      6.48 o 
  -4   1  11      442.06      438.35      2.93 o 
  -3   1  11      790.76      759.11      4.62 o 
  -2   1  11       18.18       10.18      0.92 o 
  -1   1  11      426.55      396.85      3.10 o 
   0   1  11       35.67       47.88      2.37 o 
   1   1  11      201.94      167.42      3.46 o 
   2   1  11        1.31        0.63      1.28 o 
   3   1  11       36.92       39.08      2.43 o 
   4   1  11      229.42      228.08      4.10 o 
   5   1  11       37.71       44.77      2.81 o 
   6   1  11        9.69        6.61      1.79 o 
 -12   2  11       41.59       55.29      3.98 o 
 -11   2  11       93.58      115.85      2.04 o 
 -10   2  11        0.49        0.02      0.84 o 
  -9   2  11        5.22        3.36      0.82 o 
  -8   2  11      496.57      443.21      2.91 o 
  -7   2  11      713.31      645.39      4.90 o 
  -6   2  11      783.84      751.95      4.57 o 
  -5   2  11      498.71      491.42      2.63 o 
  -4   2  11     2521.75     2506.86     10.83 o 
  -3   2  11     2272.22     2320.44      7.92 o 
  -2   2  11      879.79      844.08      8.06 o 
  -1   2  11        4.61        0.61      1.03 o 
   0   2  11      471.88      383.83      4.35 o 
   1   2  11      890.63      738.42      6.08 o 
   2   2  11      135.77      119.42      2.94 o 
   3   2  11       24.60       10.87      1.66 o 
   4   2  11      268.72      278.21      4.35 o 
   5   2  11        5.10        2.57      1.72 o 
   6   2  11        0.84       -1.54      1.79 o 
 -12   3  11       57.54       54.57      2.22 o 
 -11   3  11       20.40       26.99      2.32 o 
 -10   3  11       21.38       17.73      1.04 o 
  -9   3  11       16.47       12.98      0.93 o 
  -8   3  11       11.08       12.06      0.97 o 
  -7   3  11     1061.37      921.59      6.96 o 
  -6   3  11      609.09      581.29      4.36 o 
  -5   3  11      785.54      788.12      4.03 o 
  -4   3  11       33.89       33.59      4.89 o 
  -3   3  11     6111.46     5784.14    200.97 o 
  -2   3  11      941.03      924.91     10.94 o 
  -1   3  11      396.21      405.93      5.07 o 
   0   3  11        0.01       -0.99      1.34 o 
   1   3  11      920.30      802.50     18.91 o 
   2   3  11        0.97        2.84      1.34 o 
   3   3  11        0.01       -0.81      1.41 o 
   4   3  11       56.27       48.23      3.44 o 
   5   3  11      456.20      450.25      5.44 o 
   6   3  11       15.56       22.47      2.18 o 
 -12   4  11       19.65       27.39      3.68 o 
 -11   4  11       25.75       21.26      1.32 o 
 -10   4  11        4.03        3.78      0.89 o 
  -9   4  11       62.02       55.41      1.52 o 
  -8   4  11       25.54       19.74      1.18 o 
  -7   4  11       99.90       85.66      2.48 o 
  -6   4  11     1223.33     1235.78     13.05 o 
  -5   4  11      380.25      389.26      2.88 o 
  -4   4  11       42.37       43.04      5.02 o 
  -3   4  11        2.04        3.79      1.93 o 
  -2   4  11       80.19       72.36      2.21 o 
  -1   4  11      101.38       97.30      2.30 o 
   0   4  11      179.23      166.27      3.26 o 
   1   4  11       10.78        7.99      1.81 o 
   2   4  11        0.29       -0.36      1.41 o 
   3   4  11       18.91       21.26      1.85 o 
   4   4  11       51.29       40.48      5.79 o 
   5   4  11       64.41       52.04      3.06 o 
   6   4  11      182.17      190.99      7.06 o 
 -12   5  11       36.41       43.04      8.05 o 
 -11   5  11       81.45       82.62      4.62 o 
 -10   5  11        1.78       -1.14      1.14 o 
  -9   5  11        2.57        0.02      0.87 o 
  -8   5  11        6.90        7.22      0.93 o 
  -7   5  11      203.20      206.36      1.86 o 
  -6   5  11      310.59      312.84      4.05 o 
  -5   5  11       31.35       34.85      1.46 o 
  -4   5  11      496.29      494.45      3.86 o 
  -3   5  11       27.47       29.51      2.27 o 
  -2   5  11      781.83      785.73      9.29 o 
  -1   5  11       70.81       61.98      2.04 o 
   0   5  11        9.20        5.85      1.04 o 
   1   5  11       38.75       25.01      2.26 o 
   2   5  11       11.22       10.87      1.60 o 
   3   5  11       10.93        7.70      1.60 o 
   4   5  11       83.64       79.85      3.98 o 
   5   5  11       24.00       31.64      4.62 o 
 -11   6  11      117.87      143.08      9.41 o 
 -10   6  11       19.18       15.64      1.47 o 
  -9   6  11       51.99       51.52      2.04 o 
  -8   6  11       30.29       22.68      1.42 o 
  -7   6  11        0.88        1.09      0.65 o 
  -6   6  11      943.51      873.23      7.71 o 
  -5   6  11       63.12       62.85      2.09 o 
  -4   6  11       57.30       57.74      1.40 o 
  -3   6  11       61.78       57.26      1.78 o 
  -2   6  11      425.72      410.72      8.82 o 
  -1   6  11       72.80       57.81      1.81 o 
   0   6  11      925.23      878.21     17.97 o 
   1   6  11      137.73      117.76      3.17 o 
   2   6  11        9.95        5.98      1.47 o 
   3   6  11       64.50       70.18      5.34 o 
   4   6  11        7.02        0.90      1.66 o 
   5   6  11       47.26       57.21      2.94 o 
 -11   7  11       11.98       16.14      2.35 o 
 -10   7  11      113.34      152.20      2.89 o 
  -9   7  11        4.62        3.92      1.55 o 
  -8   7  11       79.85       72.34      2.16 o 
  -7   7  11        1.56        0.41      0.66 o 
  -6   7  11        9.25       20.07      0.99 o 
  -5   7  11       44.64       40.92      1.94 o 
  -4   7  11       32.72       28.26      2.30 o 
  -3   7  11      229.70      215.95      2.69 o 
  -2   7  11     1277.69     1321.85     27.38 o 
  -1   7  11      911.71      945.31     21.94 o 
   0   7  11      166.49      170.49      5.12 o 
   1   7  11       40.09       26.82      2.61 o 
   2   7  11      100.35       91.42      2.45 o 
   3   7  11        7.24        4.94      1.29 o 
   4   7  11       11.12        6.97      1.79 o 
   5   7  11        1.44        1.13      1.72 o 
 -11   8  11       60.91       88.56      7.96 o 
 -10   8  11       19.11       24.31      5.16 o 
  -9   8  11        6.05        3.34      1.22 o 
  -8   8  11       22.09       20.25      1.43 o 
  -7   8  11       75.90       73.50      1.85 o 
  -6   8  11      125.68      117.65      1.46 o 
  -5   8  11        1.39        0.16      1.29 o 
  -4   8  11      188.80      183.36      5.49 o 
  -3   8  11       58.09       52.98      3.57 o 
  -2   8  11      636.99      653.62     16.28 o 
  -1   8  11       18.17       26.71      2.61 o 
   0   8  11        1.71        1.86      1.00 o 
   1   8  11      188.18      177.70      3.11 o 
   2   8  11      156.87      151.99      5.54 o 
   3   8  11        5.11        5.30      1.32 o 
   4   8  11        7.80        6.41      1.43 o 
   5   8  11       14.70       18.59      1.97 o 
 -11   9  11       18.96       26.15      6.88 o 
 -10   9  11       17.02       15.78      1.78 o 
  -9   9  11        1.62        0.58      1.17 o 
  -8   9  11      179.12      166.08      2.91 o 
  -7   9  11       24.02       11.93      1.15 o 
  -6   9  11        7.38        4.33      0.87 o 
  -5   9  11        2.57        1.54      1.52 o 
  -4   9  11      253.56      237.89      2.69 o 
  -3   9  11      293.08      278.20      3.34 o 
  -2   9  11      516.67      510.81     36.29 o 
  -1   9  11        1.66        4.97      2.62 o 
   0   9  11        4.20        7.16      1.29 o 
   1   9  11       18.47       12.77      1.19 o 
   2   9  11       23.27       23.08      1.57 o 
   3   9  11       10.67       11.62      1.46 o 
   4   9  11       77.83       87.22      2.64 o 
   5   9  11       65.84       77.32      2.71 o 
 -11  10  11      101.99      116.26      3.62 o 
 -10  10  11       33.64       33.39      4.43 o 
  -9  10  11      136.66      143.45      2.91 o 
  -8  10  11       12.21       13.40      1.35 o 
  -7  10  11       17.44       20.65      1.38 o 
  -6  10  11       20.29       16.00      1.05 o 
  -5  10  11        0.04       -1.04      1.04 o 
  -4  10  11       31.63       23.77      1.76 o 
  -3  10  11       69.03       55.10      6.33 o 
  -2  10  11      203.27      221.52     10.86 o 
  -1  10  11      243.66      251.35     17.56 o 
   0  10  11       16.65       14.87      1.78 o 
   1  10  11        4.29        0.09      1.18 o 
   2  10  11        0.73        2.65      1.60 o 
   3  10  11        0.10        0.90      1.29 o 
   4  10  11        1.36        0.00      1.36 o 
   5  10  11        6.18        3.79      1.85 o 
 -10  11  11       11.17        5.73      1.78 o 
  -9  11  11       12.85       15.40      1.78 o 
  -8  11  11       25.28       20.10      1.52 o 
  -7  11  11      124.45      106.25      2.48 o 
  -6  11  11      146.06      158.37      2.21 o 
  -5  11  11      183.83      136.08      2.78 o 
  -4  11  11      153.02      140.27      3.26 o 
  -3  11  11        0.73        0.09      2.99 o 
  -2  11  11      294.74      294.97     13.12 o 
  -1  11  11      303.60      329.74     16.02 o 
   0  11  11      328.39      344.57     28.69 o 
   1  11  11        1.01        1.25      1.43 o 
   2  11  11        7.81        5.25      2.53 o 
   3  11  11       86.22       89.12      3.46 o 
   4  11  11        8.68        9.00      2.08 o 
 -10  12  11       85.88      104.76      9.41 o 
  -9  12  11       55.13       60.72      3.80 o 
  -8  12  11        2.20        2.66      1.32 o 
  -7  12  11       31.97       32.02      1.76 o 
  -6  12  11       79.30       61.80      1.84 o 
  -5  12  11      114.08      115.12      3.13 o 
  -4  12  11        2.90        2.90      2.17 o 
  -3  12  11       46.54       48.88      4.52 o 
  -2  12  11      277.98      282.48     15.47 o 
  -1  12  11      202.31      207.02      8.05 o 
   0  12  11       42.40       46.94      6.52 o 
   1  12  11       20.23       18.82      2.90 o 
   2  12  11       36.04       34.93      3.98 o 
   3  12  11        0.70       -1.63      2.53 o 
   4  12  11       34.89       37.58      2.94 o 
 -10  13  11        8.07        8.13      1.91 o 
  -9  13  11        0.77        2.32      1.60 o 
  -8  13  11        0.02       -1.04      1.52 o 
  -7  13  11       57.20       55.44      1.92 o 
  -6  13  11        0.00       -0.24      1.14 o 
  -5  13  11      118.62      116.54      3.20 o 
  -4  13  11      211.68      206.74      3.90 o 
  -3  13  11       98.09      104.32      5.43 o 
  -2  13  11       10.99        5.84      2.35 o 
  -1  13  11       84.89       87.20      7.15 o 
   0  13  11      101.57      104.05      5.43 o 
   1  13  11        3.74        3.44      2.53 o 
   2  13  11        5.16        4.71      2.71 o 
   3  13  11       16.65       15.57      2.90 o 
   4  13  11       37.04       37.47      3.98 o 
  -9  14  11       29.68       29.28      4.52 o 
  -8  14  11        2.18        1.57      1.60 o 
  -7  14  11       43.14       45.95      2.29 o 
  -6  14  11       19.69       16.50      1.98 o 
  -5  14  11       10.87        8.15      1.60 o 
  -4  14  11       47.50       44.32      2.62 o 
  -3  14  11       26.32       26.36      2.18 o 
  -2  14  11       25.34       18.83      1.91 o 
  -1  14  11        0.46       -1.52      1.52 o 
   0  14  11       85.54       82.55      4.80 o 
   1  14  11        7.68        4.71      2.71 o 
   2  14  11       37.77       27.15      3.44 o 
   3  14  11        0.45       -2.53      2.53 o 
  -9  15  11       40.95       47.42      2.99 o 
  -8  15  11        8.56        4.16      2.71 o 
  -7  15  11      191.34      194.39      6.15 o 
  -6  15  11       28.71       23.17      3.08 o 
  -5  15  11       58.39       56.04      2.86 o 
  -4  15  11       39.08       36.31      2.99 o 
  -3  15  11       62.40       68.39      3.89 o 
  -2  15  11       10.24       10.74      1.85 o 
  -1  15  11       38.00       36.23      2.88 o 
   0  15  11      117.47      127.64     14.48 o 
   1  15  11       16.75       17.38      3.08 o 
   2  15  11       47.75       42.71      4.16 o 
   3  15  11        0.00       -2.35      2.53 o 
  -8  16  11       60.98       58.82      4.71 o 
  -7  16  11       59.28       69.68      4.89 o 
  -6  16  11       25.61       24.98      3.26 o 
  -5  16  11        0.01       -2.53      2.53 o 
  -4  16  11        0.00       -1.54      1.54 o 
  -3  16  11       41.84       44.22      2.81 o 
  -2  16  11        0.13       -0.27      1.72 o 
  -1  16  11        0.02       -1.60      1.60 o 
   0  16  11      104.96      120.18      5.61 o 
   1  16  11      189.98      205.43      6.70 o 
   2  16  11        1.83        2.90      3.08 o 
  -8  17  11       46.93       58.46      4.52 o 
  -7  17  11       20.18       13.39      3.08 o 
  -6  17  11        2.24        0.90      2.53 o 
  -5  17  11       14.63       10.14      2.90 o 
  -4  17  11        5.13        6.48      1.79 o 
  -3  17  11      105.93      127.35      5.34 o 
  -2  17  11       38.50       37.74      3.71 o 
  -1  17  11       18.76       15.38      3.08 o 
   0  17  11      118.00      132.49      5.79 o 
   1  17  11       13.35       11.58      3.08 o 
  -7  18  11       32.65       37.47      4.16 o 
  -6  18  11       33.90       31.31      3.62 o 
  -5  18  11       13.43        3.98      2.90 o 
  -4  18  11        0.69       -0.63      1.79 o 
  -3  18  11       71.55       87.26      3.39 o 
  -2  18  11       29.89       27.83      2.37 o 
  -1  18  11       24.86       24.96      2.24 o 
   0  18  11       35.78       40.54      4.71 o 
   1  18  11        7.35        7.78      3.26 o 
  -6  19  11       27.31       29.32      3.44 o 
  -5  19  11        1.79       -1.99      2.71 o 
  -4  19  11        3.62        2.35      2.71 o 
  -3  19  11       49.11       61.52      3.26 o 
  -2  19  11       15.21       15.50      2.05 o 
  -1  19  11       11.36        8.69      3.08 o 
   0  19  11       14.74       10.32      3.08 o 
  -4  20  11       73.33       87.78      5.43 o 
  -3  20  11        1.89        5.36      2.17 o 
  -2  20  11        0.19        1.99      1.92 o 
 -12   0  12      170.41      243.44      5.79 o 
 -11   0  12        1.17       -0.54      1.41 o 
 -10   0  12      286.38      343.59      4.60 o 
  -9   0  12      101.23      107.19      2.88 o 
  -8   0  12       68.75       76.21      4.62 o 
  -7   0  12      486.75      477.48      3.34 o 
  -6   0  12       14.20        9.27      1.01 o 
  -5   0  12      298.09      292.64      4.03 o 
  -4   0  12      804.01      820.53      6.40 o 
  -3   0  12      538.80      535.94      5.70 o 
  -2   0  12       71.21       61.90      3.44 o 
  -1   0  12      203.17      196.56      4.89 o 
   0   0  12      327.42      297.01      5.97 o 
   1   0  12      116.89      119.27      4.52 o 
   2   0  12        0.02       -0.36      1.99 o 
   3   0  12      136.98      127.60      4.89 o 
   4   0  12       64.87       60.99      4.16 o 
   5   0  12       32.49       42.35      4.16 o 
 -12   1  12       10.87       14.58      1.92 o 
 -11   1  12       57.19       65.84      2.05 o 
 -10   1  12        0.34        1.12      0.90 o 
  -9   1  12      120.98      128.00      1.97 o 
  -8   1  12       91.33       83.72      1.68 o 
  -7   1  12       34.49       43.26      1.18 o 
  -6   1  12      271.92      251.22      1.95 o 
  -5   1  12      278.22      290.59      2.55 o 
  -4   1  12      758.02      734.64      8.00 o 
  -3   1  12       99.80       78.58      2.40 o 
  -2   1  12       16.40       10.86      1.54 o 
  -1   1  12      130.34      127.20      3.01 o 
   0   1  12       25.44       15.66      1.72 o 
   1   1  12      115.05       72.17      2.62 o 
   2   1  12        2.93        3.53      1.54 o 
   3   1  12        0.59       -0.04      1.47 o 
   4   1  12        7.56        9.57      1.85 o 
   5   1  12      274.99      318.75      6.06 o 
 -12   2  12        0.46       -0.76      1.60 o 
 -11   2  12        6.14        5.90      1.01 o 
 -10   2  12        0.73        0.40      0.87 o 
  -9   2  12      135.36      136.19      1.99 o 
  -8   2  12       15.60       14.67      0.95 o 
  -7   2  12      109.14       99.84      1.42 o 
  -6   2  12       28.05       20.76      0.91 o 
  -5   2  12      130.25      122.74      1.95 o 
  -4   2  12     1652.00     1661.54     12.39 o 
  -3   2  12        0.70       -0.63      1.18 o 
  -2   2  12      222.08      211.68      3.65 o 
  -1   2  12       53.45       51.44      3.08 o 
   0   2  12      302.89      271.10      4.16 o 
   1   2  12      128.42      114.88      3.80 o 
   2   2  12      239.44      225.19      4.62 o 
   3   2  12        2.76        0.81      1.54 o 
   4   2  12        2.14        0.81      1.66 o 
   5   2  12       48.05       48.39      3.44 o 
 -11   3  12        2.92        0.37      1.08 o 
 -10   3  12        0.44       -0.23      0.86 o 
  -9   3  12        1.93       -0.11      0.82 o 
  -8   3  12       72.36       66.13      1.65 o 
  -7   3  12        3.61        2.51      0.69 o 
  -6   3  12       15.22       15.03      0.81 o 
  -5   3  12        5.27        4.44      0.88 o 
  -4   3  12      455.24      449.58      3.50 o 
  -3   3  12     1195.10     1200.20     13.35 o 
  -2   3  12       77.99       69.72      2.11 o 
  -1   3  12       16.82       17.40      2.26 o 
   0   3  12       52.40       46.76      2.62 o 
   1   3  12      105.73       91.95      3.07 o 
   2   3  12       17.08        9.89      1.72 o 
   3   3  12        9.31        6.60      1.66 o 
   4   3  12        1.69        2.99      1.66 o 
   5   3  12       12.68       11.99      2.05 o 
 -11   4  12       13.54       12.76      1.39 o 
 -10   4  12        9.07        7.71      1.13 o 
  -9   4  12       40.32       33.20      1.48 o 
  -8   4  12       38.39       32.42      1.39 o 
  -7   4  12       85.91      103.29      1.56 o 
  -6   4  12        0.24       -0.70      0.70 o 
  -5   4  12      302.27      331.56      2.56 o 
  -4   4  12      391.32      370.76      3.30 o 
  -3   4  12      112.40      116.96      3.53 o 
  -2   4  12       33.53       43.06      2.02 o 
  -1   4  12       90.60       81.32      2.29 o 
   0   4  12      114.57       84.13      2.94 o 
   1   4  12       31.45       30.24      2.29 o 
   2   4  12       37.41       26.40      2.11 o 
   3   4  12       11.51       11.05      1.79 o 
   4   4  12       11.99       15.05      1.98 o 
   5   4  12        1.52        0.99      2.53 o 
 -11   5  12        1.63        0.29      1.90 o 
 -10   5  12        3.71        1.70      1.18 o 
  -9   5  12        4.13        2.57      1.18 o 
  -8   5  12       22.73       23.24      2.79 o 
  -7   5  12      410.40      400.69      3.09 o 
  -6   5  12       94.22       92.10      1.52 o 
  -5   5  12        3.68        3.06      0.87 o 
  -4   5  12      711.63      703.36      7.73 o 
  -3   5  12        0.43        1.21      1.15 o 
  -2   5  12        2.91        5.20      1.29 o 
  -1   5  12      149.34      129.55      3.98 o 
   0   5  12        0.72        0.07      1.11 o 
   1   5  12        0.60        1.45      1.41 o 
   2   5  12       22.20       21.58      1.92 o 
   3   5  12       13.16       14.47      1.85 o 
   4   5  12       10.15       14.29      2.71 o 
   5   5  12      127.66      136.29      3.84 o 
 -11   6  12       16.56       13.94      1.99 o 
 -10   6  12        3.43        0.97      1.21 o 
  -9   6  12       50.26       51.01      2.19 o 
  -8   6  12      220.23      178.02      2.85 o 
  -7   6  12       23.57       16.73      0.94 o 
  -6   6  12       43.08       50.29      1.35 o 
  -5   6  12      338.21      355.43      3.19 o 
  -4   6  12     2873.75     2929.01     43.00 o 
  -3   6  12      117.46      122.06      3.40 o 
  -2   6  12       10.93       10.70      1.38 o 
  -1   6  12       67.41       56.05      2.15 o 
   0   6  12      175.51      146.11      2.71 o 
   1   6  12        5.22        4.86      1.32 o 
   2   6  12       55.00       51.38      2.68 o 
   3   6  12        3.37        4.16      1.66 o 
   4   6  12      320.45      349.51     11.67 o 
 -11   7  12        4.90        5.09      1.90 o 
 -10   7  12        2.15        3.58      1.65 o 
  -9   7  12       71.04       74.60      2.36 o 
  -8   7  12      228.42      206.60      3.17 o 
  -7   7  12       16.37       11.71      1.13 o 
  -6   7  12      282.06      267.35      2.58 o 
  -5   7  12      829.02      828.69     11.74 o 
  -4   7  12       99.06       90.11      2.27 o 
  -3   7  12      168.90      163.47      4.90 o 
  -2   7  12      803.34      797.28     16.43 o 
  -1   7  12      189.73      170.65      3.93 o 
   0   7  12       11.58       10.10      1.38 o 
   1   7  12       58.62       53.18      2.68 o 
   2   7  12      102.90      104.52      2.74 o 
   3   7  12       39.68       39.53      2.30 o 
   4   7  12       20.53       21.20      1.78 o 
 -11   8  12       52.89       57.11      4.98 o 
 -10   8  12        6.68        2.57      1.60 o 
  -9   8  12        2.00        1.74      1.29 o 
  -8   8  12       74.33       74.69      2.43 o 
  -7   8  12       22.09       17.93      1.24 o 
  -6   8  12       96.31       91.27      1.84 o 
  -5   8  12      271.27      253.64      3.40 o 
  -4   8  12        9.99        4.96      1.56 o 
  -3   8  12       15.68       10.66      1.37 o 
  -2   8  12       47.23       52.64      6.05 o 
  -1   8  12        0.85        0.67      1.18 o 
   0   8  12      143.53      153.54      5.40 o 
   1   8  12      167.66      170.19      7.06 o 
   2   8  12        0.32       -0.01      1.60 o 
   3   8  12      289.12      280.59     12.67 o 
   4   8  12       22.64       25.08      2.30 o 
 -11   9  12        6.46        5.04      2.90 o 
 -10   9  12       62.84       77.48      4.80 o 
  -9   9  12        3.19        5.72      1.32 o 
  -8   9  12      264.33      255.56      4.44 o 
  -7   9  12      135.27      129.50      2.33 o 
  -6   9  12        0.10       -0.47      0.88 o 
  -5   9  12        5.84        3.81      1.29 o 
  -4   9  12      145.42      143.79      2.82 o 
  -3   9  12       76.85       74.17      5.38 o 
  -2   9  12        6.60        4.56      1.44 o 
  -1   9  12       82.24       79.22      3.85 o 
   0   9  12      112.98      109.45      2.97 o 
   1   9  12      110.23      101.85      5.52 o 
   2   9  12        0.56        0.70      1.60 o 
   3   9  12       39.94       44.52      2.81 o 
   4   9  12        5.73        6.76      1.99 o 
 -10  10  12       21.14       19.10      2.08 o 
  -9  10  12      168.01      155.51      7.96 o 
  -8  10  12       36.43       24.60      3.41 o 
  -7  10  12       62.76       52.11      1.94 o 
  -6  10  12      149.11      142.99      2.53 o 
  -5  10  12      220.89      211.91      3.12 o 
  -4  10  12       87.42       80.87      2.26 o 
  -3  10  12       67.23       55.97      2.36 o 
  -2  10  12      273.80      271.53      5.19 o 
  -1  10  12       11.29       10.57      1.46 o 
   0  10  12       93.82      102.58      2.58 o 
   1  10  12        0.01        0.00      2.17 o 
   2  10  12       73.15       71.35      6.33 o 
   3  10  12       23.55       26.56      3.17 o 
   4  10  12        9.30        8.73      1.98 o 
 -10  11  12       16.42       14.77      1.98 o 
  -9  11  12       27.65       20.32      3.35 o 
  -8  11  12        0.00       -1.10      1.29 o 
  -7  11  12      201.71      219.11      4.79 o 
  -6  11  12       21.05       17.95      1.30 o 
  -5  11  12       86.16       86.43      2.47 o 
  -4  11  12        8.95        5.02      1.29 o 
  -3  11  12       13.05       14.43      1.49 o 
  -2  11  12        0.00        0.38      1.52 o 
  -1  11  12        1.48        1.19      1.60 o 
   0  11  12       53.43       50.23      2.86 o 
   1  11  12        0.08       -0.58      1.60 o 
   2  11  12       42.08       41.46      2.81 o 
   3  11  12        1.27       -0.36      1.79 o 
 -10  12  12        0.25        0.43      1.78 o 
  -9  12  12        2.11        0.29      1.65 o 
  -8  12  12       12.54       14.12      2.53 o 
  -7  12  12       47.24       52.91      2.53 o 
  -6  12  12        0.82        0.22      1.25 o 
  -5  12  12        4.26        2.60      1.32 o 
  -4  12  12       42.55       41.62      2.68 o 
  -3  12  12      165.10      171.93      3.77 o 
  -2  12  12       15.44       15.72      1.85 o 
  -1  12  12        0.89       -1.54      1.54 o 
   0  12  12       17.81       17.30      1.96 o 
   1  12  12       25.40       21.18      2.90 o 
   2  12  12       22.48       20.10      2.71 o 
   3  12  12        1.00       -1.72      1.72 o 
  -9  13  12       41.96       42.81      2.94 o 
  -8  13  12        0.69        1.81      2.53 o 
  -7  13  12        6.58        4.52      1.99 o 
  -6  13  12       20.94       20.34      1.63 o 
  -5  13  12        6.98        5.96      2.35 o 
  -4  13  12        0.74        0.54      1.66 o 
  -3  13  12      207.13      221.77      4.22 o 
  -2  13  12       42.93       38.15      2.82 o 
  -1  13  12      240.13      246.76      8.87 o 
   0  13  12        0.05       -1.57      1.57 o 
   1  13  12        7.27        6.33      2.53 o 
   2  13  12       34.56       28.05      3.44 o 
   3  13  12        1.25       -0.90      2.35 o 
  -9  14  12        3.37        1.09      2.53 o 
  -8  14  12       61.78       70.77      4.71 o 
  -7  14  12        3.86        3.03      1.85 o 
  -6  14  12       93.41      132.72      3.77 o 
  -5  14  12      171.89      168.57      3.89 o 
  -4  14  12      123.27      116.12      3.52 o 
  -3  14  12        0.40        1.19      2.17 o 
  -2  14  12       48.27       52.59      3.01 o 
  -1  14  12       29.18       27.58      2.35 o 
   0  14  12       45.56       41.81      3.98 o 
   1  14  12       44.21       45.25      4.52 o 
   2  14  12        2.80        3.80      2.71 o 
  -8  15  12       55.23       54.30      4.71 o 
  -7  15  12       45.72       40.20      2.88 o 
  -6  15  12       29.69       32.76      3.80 o 
  -5  15  12       32.77       37.94      3.01 o 
  -4  15  12        6.51        4.61      2.53 o 
  -3  15  12       32.88       25.94      2.24 o 
  -2  15  12        5.61        5.51      1.85 o 
  -1  15  12        0.38        1.13      1.78 o 
   0  15  12       58.87       68.60      4.52 o 
   1  15  12       41.53       44.34      4.34 o 
   2  15  12        0.17        0.18      2.90 o 
  -8  16  12        6.74        4.16      2.90 o 
  -7  16  12       11.07        8.60      1.98 o 
  -6  16  12        1.84        2.17      2.71 o 
  -5  16  12        1.67       -2.53      2.53 o 
  -4  16  12        2.46        1.13      1.72 o 
  -3  16  12       63.66       68.64      3.33 o 
  -2  16  12       24.47       24.45      2.62 o 
  -1  16  12        2.78        4.92      1.85 o 
   0  16  12        6.56        9.95      3.08 o 
   1  16  12       32.47       33.66      3.80 o 
  -7  17  12        2.69        0.00      2.53 o 
  -6  17  12        2.96       -0.54      2.71 o 
  -5  17  12       33.36       25.16      3.44 o 
  -4  17  12       19.16       16.36      2.05 o 
  -3  17  12        0.06       -1.59      1.72 o 
  -2  17  12       19.80       19.46      2.24 o 
  -1  17  12       45.92       57.50      3.26 o 
   0  17  12       17.09       14.12      3.26 o 
  -6  18  12        6.26        0.72      2.71 o 
  -5  18  12        1.39       -1.45      2.90 o 
  -4  18  12       31.19       40.45      2.94 o 
  -3  18  12        1.18        0.56      1.78 o 
  -2  18  12        6.44        5.29      1.91 o 
  -1  18  12        0.42       -2.17      2.53 o 
 -11   1  13        9.77       11.32      1.22 o 
 -10   1  13      204.15      217.64      3.13 o 
  -9   1  13      167.69      176.17      2.26 o 
  -8   1  13        7.55       10.67      0.98 o 
  -7   1  13        3.35        4.44      0.73 o 
  -6   1  13        0.03       -0.03      0.71 o 
  -5   1  13      381.73      377.81      5.02 o 
  -4   1  13       43.11       36.37      2.12 o 
  -3   1  13       39.01       39.09      2.26 o 
  -2   1  13        6.09        4.07      2.26 o 
  -1   1  13       33.51       26.23      2.04 o 
   0   1  13      316.93      301.08      4.35 o 
   1   1  13      257.84      241.63      4.29 o 
   2   1  13      117.44      116.26      3.32 o 
   3   1  13        0.70        1.62      1.60 o 
   4   1  13        4.14        6.61      1.92 o 
 -11   2  13        4.81        7.92      1.61 o 
 -10   2  13       14.40       10.03      1.06 o 
  -9   2  13      309.53      298.59      3.29 o 
  -8   2  13        1.04        1.28      0.83 o 
  -7   2  13       91.63       84.26      1.47 o 
  -6   2  13        0.00        0.33      0.69 o 
  -5   2  13     2303.34     2275.15      8.56 o 
  -4   2  13        0.48       -1.68      2.90 o 
  -3   2  13      722.79      720.90      5.12 o 
  -2   2  13        4.28        2.42      1.63 o 
  -1   2  13       17.80       16.96      1.79 o 
   0   2  13       45.65       43.90      2.60 o 
   1   2  13      143.63      111.72      3.33 o 
   2   2  13      203.45      166.63      8.69 o 
   3   2  13       10.45       14.74      1.98 o 
   4   2  13       37.01       30.19      2.99 o 
 -11   3  13        1.15        2.20      1.31 o 
 -10   3  13        1.15       -1.05      1.06 o 
  -9   3  13       43.18       44.65      3.18 o 
  -8   3  13       86.17       76.75      1.72 o 
  -7   3  13        2.28        2.25      0.72 o 
  -6   3  13        8.73        8.12      0.83 o 
  -5   3  13      926.52      962.79     10.63 o 
  -4   3  13      475.54      458.74      8.42 o 
  -3   3  13       10.87        8.97      1.65 o 
  -2   3  13       44.89       39.92      1.95 o 
  -1   3  13      207.92      196.68      3.84 o 
   0   3  13      170.33      140.66      3.44 o 
   1   3  13       72.43       62.35      2.69 o 
   2   3  13      104.09      101.26      3.33 o 
   3   3  13       18.69       17.14      1.98 o 
   4   3  13       16.72       27.80      2.30 o 
 -11   4  13        6.82        9.43      2.62 o 
 -10   4  13        1.35       -0.76      1.04 o 
  -9   4  13       86.19       74.65      2.40 o 
  -8   4  13        0.29       -0.86      0.86 o 
  -7   4  13        7.46        6.12      0.82 o 
  -6   4  13        2.46        0.25      0.78 o 
  -5   4  13       19.87       17.19      2.25 o 
  -4   4  13     1278.92     1271.27     28.25 o 
  -3   4  13      131.92      140.07      2.71 o 
  -2   4  13        3.02        1.46      1.18 o 
  -1   4  13        6.12        2.81      1.99 o 
   0   4  13       17.36        8.72      1.72 o 
   1   4  13       17.98       11.38      1.78 o 
   2   4  13        0.03        0.27      1.66 o 
   3   4  13        0.86        0.63      1.66 o 
   4   4  13       33.83       36.08      2.94 o 
 -11   5  13        5.17        1.98      1.60 o 
 -10   5  13       18.17       14.77      1.50 o 
  -9   5  13       22.28       25.17      3.24 o 
  -8   5  13       23.41       24.92      1.63 o 
  -7   5  13        7.51        5.22      0.78 o 
  -6   5  13      793.57      817.67      6.04 o 
  -5   5  13        1.70       -0.95      0.95 o 
  -4   5  13      408.21      417.04      4.94 o 
  -3   5  13      499.73      503.11      7.75 o 
  -2   5  13      316.30      310.43      8.40 o 
  -1   5  13        5.42        4.47      1.32 o 
   0   5  13        1.52       -0.18      1.54 o 
   1   5  13       65.44       64.53      2.94 o 
   2   5  13        2.12       -1.36      1.60 o 
   3   5  13        0.47        0.00      1.66 o 
   4   5  13        9.54        6.56      1.98 o 
 -11   6  13       24.89       23.69      2.17 o 
 -10   6  13       47.08       41.37      3.44 o 
  -9   6  13        4.84       -1.18      1.18 o 
  -8   6  13        0.43       -1.18      1.18 o 
  -7   6  13       20.99       24.69      1.70 o 
  -6   6  13      110.00      100.28      2.50 o 
  -5   6  13      224.74      239.82      3.92 o 
  -4   6  13       49.74       56.82      2.40 o 
  -3   6  13       22.34       19.95      1.53 o 
  -2   6  13       18.01       15.42      1.50 o 
  -1   6  13      165.33      145.50      5.34 o 
   0   6  13        0.15       -1.00      1.41 o 
   1   6  13        9.23        4.16      1.66 o 
   2   6  13        0.05        1.81      1.66 o 
   3   6  13        2.38        4.71      1.79 o 
 -11   7  13        4.75        2.99      1.79 o 
 -10   7  13        5.52        5.13      1.72 o 
  -9   7  13        1.58       -0.16      1.25 o 
  -8   7  13       29.25       35.37      2.08 o 
  -7   7  13      136.77      121.52      2.37 o 
  -6   7  13       19.00       12.11      1.43 o 
  -5   7  13       41.57       39.74      2.25 o 
  -4   7  13       75.51       79.50      2.66 o 
  -3   7  13       45.43       43.56      2.76 o 
  -2   7  13       27.72       29.62      2.70 o 
  -1   7  13        0.09       -0.64      1.22 o 
   0   7  13       84.03       77.88      3.01 o 
   1   7  13        6.20        2.71      1.66 o 
   2   7  13        1.16        0.64      1.72 o 
   3   7  13       43.66       40.08      3.53 o 
 -10   8  13      144.52      193.33      7.69 o 
  -9   8  13      279.05      296.24     12.40 o 
  -8   8  13        0.05       -0.48      1.25 o 
  -7   8  13        2.53        0.80      1.22 o 
  -6   8  13        0.38        0.65      1.25 o 
  -5   8  13      299.76      297.81      5.52 o 
  -4   8  13        5.96        5.99      1.39 o 
  -3   8  13        2.51        1.63      1.49 o 
  -2   8  13       35.67       35.88      2.09 o 
  -1   8  13      302.97      277.41      5.05 o 
   0   8  13       90.59      106.52      2.71 o 
   1   8  13      176.79      170.99      3.84 o 
   2   8  13       89.16       95.09      4.25 o 
   3   8  13        3.13        7.59      1.98 o 
 -10   9  13       53.15       55.07      6.43 o 
  -9   9  13       42.67       56.75      3.98 o 
  -8   9  13      145.76      174.42      3.24 o 
  -7   9  13       24.87       23.68      1.91 o 
  -6   9  13        4.76        3.43      1.22 o 
  -5   9  13      225.70      232.24      5.64 o 
  -4   9  13      270.60      287.51      6.55 o 
  -3   9  13       69.09       68.38      3.17 o 
  -2   9  13       62.43       66.74      3.30 o 
  -1   9  13       87.01       92.63      2.68 o 
   0   9  13      180.81      198.61      5.74 o 
   1   9  13        0.60        0.27      1.66 o 
   2   9  13       12.72       12.26      2.05 o 
   3   9  13       44.41       58.78      3.26 o 
 -10  10  13       19.91       19.48      2.09 o 
  -9  10  13       20.10       11.66      1.99 o 
  -8  10  13       10.10       18.28      2.90 o 
  -7  10  13       21.88       21.28      1.67 o 
  -6  10  13        6.82        4.57      1.35 o 
  -5  10  13       26.96       21.56      1.70 o 
  -4  10  13       45.62       43.16      2.49 o 
  -3  10  13       49.96       46.85      2.29 o 
  -2  10  13      225.51      236.37      7.81 o 
  -1  10  13      175.96      198.17      5.59 o 
   0  10  13      220.86      220.65      4.09 o 
   1  10  13       33.53       35.84      2.88 o 
   2  10  13       39.01       56.66      5.70 o 
   3  10  13      210.68      258.36     13.48 o 
  -9  11  13        5.02        5.61      2.53 o 
  -8  11  13       26.18       17.01      2.90 o 
  -7  11  13       46.21       40.08      2.94 o 
  -6  11  13        9.81       12.69      1.52 o 
  -5  11  13      217.93      236.04      3.62 o 
  -4  11  13        0.81       -0.08      1.35 o 
  -3  11  13       29.83       29.21      1.99 o 
  -2  11  13       54.34       65.64      2.54 o 
  -1  11  13      639.95      659.92     13.70 o 
   0  11  13        1.09        1.85      1.78 o 
   1  11  13       35.19       37.53      3.01 o 
   2  11  13       24.29       19.43      2.24 o 
  -9  12  13       40.75       46.52      4.34 o 
  -8  12  13        7.33        5.25      2.71 o 
  -7  12  13       17.47       11.22      1.99 o 
  -6  12  13      115.98      105.98      3.33 o 
  -5  12  13        0.32        0.17      1.43 o 
  -4  12  13       23.52       18.45      1.67 o 
  -3  12  13        0.72        1.96      1.32 o 
  -2  12  13      104.92      102.55      3.30 o 
  -1  12  13        0.00        1.68      1.49 o 
   0  12  13       25.88       22.20      2.30 o 
   1  12  13        0.05        0.57      1.85 o 
   2  12  13        1.13        0.54      1.78 o 
  -9  13  13        4.06        6.33      2.90 o 
  -8  13  13       34.58       37.83      4.34 o 
  -7  13  13        0.33       -0.97      1.72 o 
  -6  13  13        0.07       -1.82      2.08 o 
  -5  13  13       60.83       61.55      2.44 o 
  -4  13  13      500.55      537.56      8.27 o 
  -3  13  13       56.06       54.24      2.36 o 
  -2  13  13       29.40       36.65      3.01 o 
  -1  13  13       12.73       13.66      2.11 o 
   0  13  13       33.77       25.71      2.30 o 
   1  13  13        1.34        0.45      1.79 o 
  -8  14  13       13.31       12.13      2.90 o 
  -7  14  13        0.60       -0.27      1.79 o 
  -6  14  13      168.75      200.28      6.24 o 
  -5  14  13      349.88      380.83      4.41 o 
  -4  14  13      169.46      174.57      4.76 o 
  -3  14  13       63.78       74.07      3.25 o 
  -2  14  13       41.15       52.67      3.20 o 
  -1  14  13        6.48        7.94      1.92 o 
   0  14  13        1.77       -1.99      2.71 o 
   1  14  13       14.11       14.17      2.24 o 
  -7  15  13        8.17       11.33      2.18 o 
  -6  15  13      190.37      205.06      4.60 o 
  -5  15  13      176.76      202.37      4.62 o 
  -4  15  13        0.02        0.95      1.85 o 
  -3  15  13        0.70        0.82      1.85 o 
  -2  15  13       22.52       18.77      2.18 o 
  -1  15  13        7.19        7.96      3.08 o 
   0  15  13        2.66        1.99      2.90 o 
  -6  16  13        3.35        4.98      2.05 o 
  -5  16  13       24.89       33.66      4.16 o 
  -4  16  13        8.50        9.32      1.98 o 
  -3  16  13        0.01       -1.79      1.79 o 
  -2  16  13       73.32       76.99      3.58 o 
  -1  16  13        6.08        7.24      2.90 o 
  -5  17  13      106.37      107.69      5.43 o 
  -4  17  13        8.89       10.76      2.11 o 
  -3  17  13        4.36        2.62      4.16 o 
  -2  17  13        1.72        1.07      1.85 o 
 -11   0  14       50.95       50.68      3.98 o 
 -10   0  14       20.11       34.22      9.50 o 
  -9   0  14      140.90      139.06      3.80 o 
  -8   0  14       84.51       90.91      2.99 o 
  -7   0  14      497.65      468.55      4.16 o 
  -6   0  14       91.63       89.73      2.36 o 
  -5   0  14       41.22       31.77      2.69 o 
  -4   0  14      185.47      187.15      5.43 o 
  -3   0  14       28.55       29.50      3.62 o 
  -2   0  14        1.07       -1.45      2.17 o 
  -1   0  14       20.75       26.61      3.26 o 
   0   0  14        0.03       -0.90      1.99 o 
   1   0  14        9.97       11.22      2.71 o 
   2   0  14        0.99       -0.72      2.35 o 
   3   0  14       48.29       70.41      4.52 o 
 -11   1  14       14.45       15.84      1.94 o 
 -10   1  14      187.14      207.90      3.41 o 
  -9   1  14       23.48       13.87      1.23 o 
  -8   1  14       10.19       10.88      1.13 o 
  -7   1  14       24.05       17.01      1.00 o 
  -6   1  14        1.48       -0.81      0.81 o 
  -5   1  14      154.10      139.13      2.93 o 
  -4   1  14       87.75       86.62      2.54 o 
  -3   1  14        0.07        0.27      1.54 o 
  -2   1  14       23.56       20.97      1.92 o 
  -1   1  14      107.74      108.44      3.44 o 
   0   1  14       17.10       19.76      1.98 o 
   1   1  14        0.78        1.52      1.60 o 
   2   1  14        2.21        1.72      1.79 o 
   3   1  14        7.30        3.80      1.92 o 
 -11   2  14       52.91       60.66      2.94 o 
 -10   2  14       70.10       88.60      2.68 o 
  -9   2  14        2.44       -0.16      1.08 o 
  -8   2  14       92.23      115.36      2.22 o 
  -7   2  14       56.32       52.04      1.48 o 
  -6   2  14      160.57      170.02      2.20 o 
  -5   2  14       12.71       10.42      1.43 o 
  -4   2  14       59.84       51.42      2.22 o 
  -3   2  14        7.91        6.19      1.48 o 
  -2   2  14       30.31       23.78      2.62 o 
  -1   2  14       61.72       65.41      2.75 o 
   0   2  14        9.56        8.85      1.79 o 
   1   2  14       32.37       21.45      1.98 o 
   2   2  14        0.00       -1.45      1.66 o 
   3   2  14        1.45       -1.63      1.79 o 
 -11   3  14       46.44       44.56      2.36 o 
 -10   3  14        0.39       -1.13      1.13 o 
  -9   3  14       34.53       28.74      1.63 o 
  -8   3  14       39.76       38.50      2.12 o 
  -7   3  14        3.10        3.45      0.90 o 
  -6   3  14      287.99      278.66      2.58 o 
  -5   3  14      203.27      199.95      3.34 o 
  -4   3  14      128.46      127.88      2.68 o 
  -3   3  14        5.16        6.43      1.32 o 
  -2   3  14        0.03       -1.47      1.47 o 
  -1   3  14       65.16       57.61      2.81 o 
   0   3  14        2.28        3.71      1.66 o 
   1   3  14        7.07        4.80      1.79 o 
   2   3  14       34.14       21.97      2.11 o 
   3   3  14        5.07        3.71      1.92 o 
 -11   4  14        2.63       -2.35      2.35 o 
 -10   4  14        1.00        2.20      1.35 o 
  -9   4  14       38.27       32.02      1.94 o 
  -8   4  14        0.68        2.87      1.52 o 
  -7   4  14       52.04       48.54      1.87 o 
  -6   4  14      143.21      157.66      2.31 o 
  -5   4  14       73.74       81.46      2.02 o 
  -4   4  14       14.92       13.36      1.46 o 
  -3   4  14       63.41       63.00      2.29 o 
  -2   4  14        2.60        1.96      1.29 o 
  -1   4  14        0.18       -0.85      1.47 o 
   0   4  14        0.54       -0.78      1.52 o 
   1   4  14       41.62       31.15      3.98 o 
   2   4  14        5.93        5.89      1.85 o 
   3   4  14        1.15        1.18      1.79 o 
 -10   5  14       65.17       62.09      3.07 o 
  -9   5  14        0.06       -0.41      1.52 o 
  -8   5  14       43.50       38.41      2.90 o 
  -7   5  14        6.81        5.97      1.35 o 
  -6   5  14      195.14      186.26      3.84 o 
  -5   5  14       93.24      101.58      3.40 o 
  -4   5  14        0.13        0.04      1.25 o 
  -3   5  14        9.03        8.71      1.43 o 
  -2   5  14        2.77        0.60      1.22 o 
  -1   5  14       20.28       20.54      1.92 o 
   0   5  14        8.50       10.38      1.85 o 
   1   5  14       17.98       10.75      1.92 o 
   2   5  14        5.68        3.34      1.85 o 
   3   5  14       32.52       36.32      3.01 o 
 -10   6  14        6.06        6.23      1.85 o 
  -9   6  14       11.60       10.10      1.85 o 
  -8   6  14       11.92       10.53      1.72 o 
  -7   6  14       76.98       82.65      2.46 o 
  -6   6  14       14.67       15.84      1.50 o 
  -5   6  14       32.94       34.31      2.22 o 
  -4   6  14       14.23       11.96      1.53 o 
  -3   6  14       81.09       94.65      2.57 o 
  -2   6  14        1.52        1.11      1.58 o 
  -1   6  14       54.00       57.70      3.07 o 
   0   6  14        2.97        0.35      1.60 o 
   1   6  14       28.62       22.08      2.11 o 
   2   6  14       33.14       27.04      2.24 o 
 -10   7  14        0.02       -1.09      2.53 o 
  -9   7  14        3.07        7.60      2.53 o 
  -8   7  14        5.33        3.79      1.65 o 
  -7   7  14       19.30       16.57      1.56 o 
  -6   7  14        0.19        0.43      1.29 o 
  -5   7  14      145.80      140.83      2.99 o 
  -4   7  14      138.58      144.58      3.34 o 
  -3   7  14        8.85        9.46      1.39 o 
  -2   7  14       28.18       27.57      3.87 o 
  -1   7  14       31.69       26.10      2.87 o 
   0   7  14       65.36       51.29      5.52 o 
   1   7  14        5.42        7.96      1.85 o 
   2   7  14       13.32       14.84      2.11 o 
 -10   8  14        5.10        5.07      2.71 o 
  -9   8  14       17.84       17.56      3.08 o 
  -8   8  14        6.82        2.45      1.72 o 
  -7   8  14      134.46      137.48      3.94 o 
  -6   8  14       15.31       10.89      1.49 o 
  -5   8  14       30.12       29.45      2.10 o 
  -4   8  14      222.19      229.74      5.58 o 
  -3   8  14       89.84       95.61      2.75 o 
  -2   8  14      240.10      243.38      6.24 o 
  -1   8  14       21.79       13.35      1.74 o 
   0   8  14      111.56      104.94      3.52 o 
   1   8  14       75.44       78.21      3.33 o 
   2   8  14        0.23        0.25      1.78 o 
  -9   9  14        7.03        3.44      2.71 o 
  -8   9  14       50.04       55.38      4.34 o 
  -7   9  14      128.86      114.86      2.89 o 
  -6   9  14        4.49        8.62      1.46 o 
  -5   9  14      215.83      224.07      3.48 o 
  -4   9  14       69.32       75.44      2.71 o 
  -3   9  14       95.96       85.22      2.67 o 
  -2   9  14        0.07       -0.53      1.38 o 
  -1   9  14       79.30       73.49      2.99 o 
   0   9  14       51.92       52.77      3.06 o 
   1   9  14       39.13       37.46      3.01 o 
   2   9  14        0.02        1.45      1.79 o 
  -9  10  14       32.11       19.55      3.26 o 
  -8  10  14       56.48       47.24      3.98 o 
  -7  10  14       46.72       47.14      2.99 o 
  -6  10  14        0.54        1.62      1.38 o 
  -5  10  14       81.96       89.65      3.21 o 
  -4  10  14       58.03       58.70      2.61 o 
  -3  10  14       13.54        8.97      1.56 o 
  -2  10  14       28.05       38.45      2.44 o 
  -1  10  14      138.82      145.07      4.46 o 
   0  10  14      134.54      137.88      3.89 o 
   1  10  14        3.17        2.73      1.85 o 
  -9  11  14       36.00       41.81      4.16 o 
  -8  11  14        0.93        0.90      2.71 o 
  -7  11  14       13.29        9.73      2.05 o 
  -6  11  14       33.90       39.00      2.75 o 
  -5  11  14        1.97        2.66      1.42 o 
  -4  11  14      102.97      115.20      3.03 o 
  -3  11  14        7.77        7.42      1.53 o 
  -2  11  14       11.36       11.77      1.63 o 
  -1  11  14      307.29      330.04      9.66 o 
   0  11  14       59.79       63.82      4.98 o 
   1  11  14       13.44       14.67      4.43 o 
  -8  12  14        6.04        7.24      2.71 o 
  -7  12  14        8.32        4.55      2.08 o 
  -6  12  14       10.04       12.88      2.18 o 
  -5  12  14      136.05      146.89      3.26 o 
  -4  12  14       38.89       36.79      2.25 o 
  -3  12  14        1.49        3.44      1.57 o 
  -2  12  14      193.20      198.90      6.18 o 
  -1  12  14       92.30      112.16      3.02 o 
   0  12  14        3.40        2.03      1.98 o 
  -8  13  14       10.27        6.33      2.71 o 
  -7  13  14       25.67       35.59      2.78 o 
  -6  13  14      210.63      240.65      4.86 o 
  -5  13  14       32.71       28.36      1.98 o 
  -4  13  14        0.72        1.49      1.53 o 
  -3  13  14       19.81       20.32      1.84 o 
  -2  13  14        2.00        1.31      1.50 o 
  -1  13  14      100.69      100.72      5.25 o 
   0  13  14       41.12       40.08      3.26 o 
  -7  14  14       30.51       40.22      3.26 o 
  -6  14  14        8.19        9.00      2.18 o 
  -5  14  14       50.97       55.06      3.80 o 
  -4  14  14        3.23        3.14      1.59 o 
  -3  14  14      158.47      176.42      7.45 o 
  -2  14  14       61.97       72.98      2.85 o 
  -1  14  14       92.17      116.44      4.03 o 
  -6  15  14       15.74       23.30      2.43 o 
  -5  15  14        1.60        2.90      2.05 o 
  -4  15  14        6.50        4.77      1.56 o 
  -3  15  14       46.26       50.43      2.72 o 
  -2  15  14        1.32        3.15      1.63 o 
 -10   1  15        4.69        2.13      1.43 o 
  -9   1  15      224.25      257.97      3.69 o 
  -8   1  15      115.13       97.05      2.22 o 
  -7   1  15        9.05       11.67      0.98 o 
  -6   1  15       62.22       59.37      1.73 o 
  -5   1  15        0.53       -1.25      1.25 o 
  -4   1  15       41.48       46.29      2.94 o 
  -3   1  15       30.06       32.21      2.62 o 
  -2   1  15       71.28       74.51      3.20 o 
  -1   1  15        0.00       -1.09      1.66 o 
   0   1  15        1.77        2.29      1.72 o 
   1   1  15       22.75       13.81      1.99 o 
   2   1  15       24.88       12.86      2.18 o 
 -10   2  15        4.05        5.74      1.49 o 
  -9   2  15       15.97       18.80      2.51 o 
  -8   2  15      165.27      172.79      3.20 o 
  -7   2  15       61.41       68.85      2.05 o 
  -6   2  15        4.77        1.81      0.94 o 
  -5   2  15       26.22       21.55      1.67 o 
  -4   2  15       54.86       61.29      2.36 o 
  -3   2  15        0.04       -0.90      2.08 o 
  -2   2  15        3.49        2.81      1.79 o 
  -1   2  15       77.47       80.33      3.19 o 
   0   2  15       23.62       21.87      2.18 o 
   1   2  15        1.91        1.54      1.90 o 
   2   2  15        0.01       -0.63      1.92 o 
 -10   3  15      125.55      141.90      5.43 o 
  -9   3  15       33.18       27.81      2.62 o 
  -8   3  15        5.10        6.33      1.70 o 
  -7   3  15       78.12       65.33      2.05 o 
  -6   3  15        3.98        3.69      1.39 o 
  -5   3  15      156.06      160.62      3.22 o 
  -4   3  15        1.39        2.86      1.39 o 
  -3   3  15        1.02       -0.54      1.66 o 
  -2   3  15       38.03       36.02      2.68 o 
  -1   3  15        1.67        1.01      1.72 o 
   0   3  15       25.62       25.33      2.24 o 
   1   3  15       10.22        9.04      1.98 o 
   2   3  15       83.56       88.33      3.58 o 
 -10   4  15       41.26       39.64      4.34 o 
  -9   4  15        0.20       -1.60      1.60 o 
  -8   4  15        0.76       -0.56      1.52 o 
  -7   4  15       42.90       51.49      2.36 o 
  -6   4  15       68.83       56.92      2.44 o 
  -5   4  15        0.08        0.78      1.36 o 
  -4   4  15      130.80      126.75      2.96 o 
  -3   4  15       29.36       24.91      1.77 o 
  -2   4  15        5.06        6.22      1.72 o 
  -1   4  15        1.90        1.72      1.79 o 
   0   4  15        0.18       -0.54      1.79 o 
   1   4  15        1.97        5.74      1.85 o 
 -10   5  15        6.21        8.14      2.90 o 
  -9   5  15        0.25        0.72      2.53 o 
  -8   5  15       77.50       74.90      3.19 o 
  -7   5  15       46.18       61.22      2.47 o 
  -6   5  15       52.83       61.07      2.43 o 
  -5   5  15       23.96       25.22      1.74 o 
  -4   5  15       12.41       13.62      1.63 o 
  -3   5  15      321.61      335.39      4.11 o 
  -2   5  15        1.02       -0.45      1.79 o 
  -1   5  15       30.28       19.85      2.11 o 
   0   5  15       93.61       96.64      3.45 o 
   1   5  15       29.86       27.18      2.29 o 
  -9   6  15       99.74       98.46      4.71 o 
  -8   6  15      105.49       99.79      3.45 o 
  -7   6  15       54.03       75.39      2.54 o 
  -6   6  15       93.61      116.58      3.67 o 
  -5   6  15       58.27       59.17      2.40 o 
  -4   6  15        0.56        0.31      1.43 o 
  -3   6  15        8.73        4.80      1.46 o 
  -2   6  15      235.91      247.49      4.24 o 
  -1   6  15       73.71       83.37      3.46 o 
   0   6  15       74.09       79.82      7.15 o 
   1   6  15       12.63       13.51      2.11 o 
  -9   7  15       75.64       91.58      5.07 o 
  -8   7  15        3.59        2.35      2.71 o 
  -7   7  15       23.27       18.08      1.98 o 
  -6   7  15       42.27       39.54      2.37 o 
  -5   7  15       21.46       24.14      1.81 o 
  -4   7  15       13.12       15.22      1.67 o 
  -3   7  15       99.20       94.57      2.85 o 
  -2   7  15       33.66       30.95      2.86 o 
  -1   7  15      105.25      107.48      3.63 o 
   0   7  15        4.99        6.50      1.98 o 
   1   7  15       20.75       11.74      2.90 o 
  -9   8  15      126.14      154.39      5.61 o 
  -8   8  15       29.69       29.32      3.44 o 
  -7   8  15      280.87      313.58      5.05 o 
  -6   8  15       10.10        5.99      1.53 o 
  -5   8  15       34.74       32.60      2.23 o 
  -4   8  15        1.51       -0.43      1.39 o 
  -3   8  15        0.00       -1.38      1.38 o 
  -2   8  15        0.67        2.08      1.50 o 
  -1   8  15        2.33        1.72      1.79 o 
   0   8  15       64.58       56.08      3.13 o 
   1   8  15       68.55       68.95      5.43 o 
  -9   9  15       16.15       12.85      2.90 o 
  -8   9  15        1.11        5.43      2.90 o 
  -7   9  15      151.89      200.51      4.35 o 
  -6   9  15      187.99      234.13      3.61 o 
  -5   9  15        6.45        5.28      1.53 o 
  -4   9  15        5.09        5.12      1.53 o 
  -3   9  15       31.99       24.57      1.88 o 
  -2   9  15       91.90      108.19      3.21 o 
  -1   9  15       18.53       18.85      1.77 o 
   0   9  15        9.17        8.40      2.11 o 
  -8  10  15       21.09       36.02      4.34 o 
  -7  10  15        8.87        9.36      1.98 o 
  -6  10  15      145.80      187.83      4.35 o 
  -5  10  15      202.98      224.10      3.66 o 
  -4  10  15       16.97       16.54      1.78 o 
  -3  10  15       32.13       30.96      2.12 o 
  -2  10  15       41.17       39.23      2.44 o 
  -1  10  15       44.81       54.69      3.46 o 
   0  10  15       19.77       13.05      2.18 o 
  -8  11  15      108.03      132.67      5.79 o 
  -7  11  15       16.06       17.65      2.30 o 
  -6  11  15       63.28       68.31      3.38 o 
  -5  11  15        0.35        2.80      1.56 o 
  -4  11  15        4.65        5.95      1.96 o 
  -3  11  15       56.41       67.77      2.82 o 
  -2  11  15       22.59       19.94      1.84 o 
  -1  11  15       93.60      102.23      3.65 o 
  -7  12  15        2.56        3.35      2.05 o 
  -6  12  15        1.35        2.31      1.98 o 
  -5  12  15      108.06      117.17      3.15 o 
  -4  12  15       47.97       58.46      2.75 o 
  -3  12  15        2.18        4.14      1.60 o 
  -2  12  15        0.45       -0.18      1.56 o 
  -1  12  15        2.13        3.02      2.04 o 
  -6  13  15       30.69       46.45      3.32 o 
  -5  13  15       84.68      118.99      3.41 o 
  -4  13  15       21.76       22.66      1.91 o 
  -3  13  15        2.91        1.82      1.56 o 
  -2  13  15        4.30        1.67      1.63 o 
  -9   0  16       22.59       19.19      3.08 o 
  -8   0  16      573.82      626.60      9.77 o 
  -7   0  16      106.56      110.05      3.46 o 
  -6   0  16        5.99        3.00      1.57 o 
  -5   0  16       10.71        5.07      2.71 o 
  -4   0  16      409.46      427.33      7.96 o 
  -3   0  16       66.09       78.37      4.52 o 
  -2   0  16       43.82       46.88      3.98 o 
  -1   0  16       23.95       30.41      3.80 o 
   0   0  16      207.96      262.80      7.06 o 
  -9   1  16        4.34        3.15      1.85 o 
  -8   1  16       97.55      114.22      3.37 o 
  -7   1  16       19.96       23.84      1.68 o 
  -6   1  16        0.55        1.26      1.18 o 
  -5   1  16       42.17       39.56      2.81 o 
  -4   1  16       53.78       53.85      3.33 o 
  -3   1  16       31.18       25.70      3.98 o 
  -2   1  16       48.75       62.91      3.13 o 
  -1   1  16       37.01       42.33      2.82 o 
   0   1  16        4.43       10.34      2.05 o 
  -9   2  16        0.11       -1.52      1.52 o 
  -8   2  16       28.38       30.80      5.25 o 
  -7   2  16       68.48       57.95      2.52 o 
  -6   2  16       26.36       25.90      1.78 o 
  -5   2  16       24.52       26.58      1.84 o 
  -4   2  16       45.77       48.94      3.06 o 
  -3   2  16        0.72        2.35      1.92 o 
  -2   2  16        8.68        9.65      2.05 o 
  -1   2  16        7.59        9.44      1.92 o 
   0   2  16       10.44       10.09      2.35 o 
  -9   3  16        0.00       -1.65      1.65 o 
  -8   3  16       92.12       84.84      3.26 o 
  -7   3  16       33.86       34.53      3.34 o 
  -6   3  16       83.98       87.53      2.68 o 
  -5   3  16       71.80       65.33      2.60 o 
  -4   3  16      205.66      205.62      4.05 o 
  -3   3  16      107.20      108.12      5.07 o 
  -2   3  16        0.04       -0.36      2.53 o 
  -1   3  16        7.51        8.80      2.05 o 
   0   3  16       20.00       37.13      2.99 o 
  -9   4  16       24.46       17.19      3.26 o 
  -8   4  16       80.20       94.01      3.39 o 
  -7   4  16       51.19       77.09      4.65 o 
  -6   4  16        1.27        1.04      1.35 o 
  -5   4  16       20.89       25.72      1.88 o 
  -4   4  16      188.67      198.88      3.58 o 
  -3   4  16        1.39        4.79      2.04 o 
  -2   4  16       23.80       23.88      2.37 o 
  -1   4  16       11.88       13.53      2.18 o 
   0   4  16       48.26       54.30      3.25 o 
  -9   5  16        5.35        0.90      2.71 o 
  -8   5  16        3.06        3.08      2.53 o 
  -7   5  16       19.00       26.99      2.65 o 
  -6   5  16       35.50       42.00      2.30 o 
  -5   5  16       41.58       48.64      2.49 o 
  -4   5  16      303.34      316.86      4.75 o 
  -3   5  16      741.77      815.03     19.50 o 
  -2   5  16       52.12       71.10      3.45 o 
  -1   5  16        0.68        0.63      1.79 o 
   0   5  16        3.68        2.08      2.05 o 
  -8   6  16       13.89       15.02      3.08 o 
  -7   6  16        0.61       -0.27      1.79 o 
  -6   6  16       28.60       29.98      3.53 o 
  -5   6  16      232.14      237.99      3.75 o 
  -4   6  16       18.17       17.50      1.81 o 
  -3   6  16      114.86      125.11      6.28 o 
  -2   6  16      540.86      552.28     10.59 o 
  -1   6  16       12.91       14.61      2.16 o 
  -8   7  16        0.00        0.18      2.53 o 
  -7   7  16       27.49       27.75      2.62 o 
  -6   7  16        0.18       -0.48      1.39 o 
  -5   7  16       55.99       62.46      2.85 o 
  -4   7  16        2.09        0.67      1.42 o 
  -3   7  16        0.68       -1.46      1.46 o 
  -2   7  16      102.41      109.17      5.70 o 
  -1   7  16        8.09        7.60      2.05 o 
  -8   8  16       19.45       15.93      3.08 o 
  -7   8  16        2.79        4.15      1.98 o 
  -6   8  16        7.03        9.79      1.60 o 
  -5   8  16        4.27        6.67      1.56 o 
  -4   8  16        2.19       -1.42      1.50 o 
  -3   8  16       20.79       17.84      1.81 o 
  -2   8  16       49.76       61.30      4.94 o 
  -1   8  16        4.47        8.95      2.11 o 
  -7   9  16       66.87       76.54      3.65 o 
  -6   9  16       76.39       98.42      3.70 o 
  -5   9  16       20.17       18.50      1.84 o 
  -4   9  16        1.00       -0.20      1.53 o 
  -3   9  16       46.32       52.03      2.75 o 
  -2   9  16       45.67       49.60      2.61 o 
  -6  10  16        4.18        5.53      1.98 o 
  -5  10  16       13.51       17.25      1.84 o 
  -4  10  16        0.08       -1.42      1.42 o 
  -3  10  16       17.00       12.25      1.74 o 
  -2  10  16       21.45       23.01      2.43 o 
  -5  11  16        4.91        4.69      1.63 o 
  -4  11  16        3.75       -0.40      1.53 o 
  -8   1  17       54.16       80.18      5.07 o 
  -7   1  17       60.20       64.80      4.52 o 
  -6   1  17        9.16        8.36      2.44 o 
  -5   1  17        0.74       -1.72      1.72 o 
  -4   1  17       70.96       79.55      3.71 o 
  -3   1  17      360.18      421.67      6.21 o 
  -2   1  17       44.97       60.21      4.80 o 
  -8   2  17       35.22       36.56      4.52 o 
  -7   2  17        0.10        0.90      2.71 o 
  -6   2  17        3.06        1.27      1.49 o 
  -5   2  17      169.36      170.73      4.22 o 
  -4   2  17      162.14      167.53      4.48 o 
  -3   2  17       10.88       17.65      2.56 o 
  -2   2  17        0.37        0.21      1.98 o 
  -8   3  17        0.73       -0.18      2.71 o 
  -7   3  17      385.82      462.25      6.88 o 
  -6   3  17       17.49       16.39      1.78 o 
  -5   3  17       18.98       24.85      1.99 o 
  -4   3  17       17.37       13.92      2.30 o 
  -3   3  17      497.61      550.39     11.76 o 
  -2   3  17       96.83      119.07      4.34 o 
  -7   4  17        3.28        2.35      2.71 o 
  -6   4  17       39.51       30.54      2.12 o 
  -5   4  17       33.53       27.00      1.99 o 
  -4   4  17        0.54        1.27      1.99 o 
  -3   4  17       22.68       22.48      2.62 o 
  -2   4  17        1.69        2.81      2.18 o 
  -7   5  17        1.74       -1.85      1.85 o 
  -6   5  17        9.93       14.32      1.74 o 
  -5   5  17        9.97        8.03      1.70 o 
  -4   5  17       16.34       21.35      1.95 o 
  -3   5  17        5.40        5.63      2.11 o 
  -2   5  17       40.45       54.58      3.38 o 
  -7   6  17        0.07       -2.35      2.53 o 
  -6   6  17        0.02        1.00      1.60 o 
  -5   6  17      161.18      160.08      4.72 o 
  -4   6  17        2.64        1.78      1.60 o 
  -3   6  17        0.82        0.45      2.05 o 
  -6   7  17       82.23       86.71      3.58 o 
  -5   7  17        7.92        7.73      1.70 o 
  -4   7  17       29.99       30.07      2.22 o 
                                                 
